# Supplementary material for: A gut commensal bacterium promotes black soldier fly larval growth and development partly via modulation of intestinal protein metabolism
Source: mBio. 2023 Sep 14;14(5):e01174-23. doi: 10.1128/mbio.01174-23 (PMC10653789; doi:10.1128/mbio.01174-23)
Supplement: Table S1 — Information on the intestinal isolates. [file mbio.01174-23-s0006.xlsx]

## Sheet: Sheet1
Table S1 16S rRNA gene sequence and classification of the isolated intestinal bacterial strains.
Isolate name	16S rRNA gene classification	16s rRNA gene sequence
CABG01	Citrobacter amalonaticus	CCAGAGGCGGGAGGCTAAACATGCAGTCGAACGGTAACAGGAAGCAGCTTGCTGCTTCGCTGACGAGTGGCGGACGGGTGAGTAATGTCTGGGAAACTGCCCGATGGAGGGGGATAACTACTGGAAACGGTAGCTAATACCGCATAATGTCGCAAGACCAAAGAGGGGGACCTTCGGGCCTCTTGCCATCGGATGTGCCCAGATGGGATTAGCTAGTTGGTGAGGTAACGGCTCACCAAGGCGACGATCCCTAGCTGGTCTGAGAGGATGACCAGCCACACTGGAACTGAGACACGGTCCAGACTCCTACGGGAGGCAGCAGTGGGGAATATTGCACAATGGGCGCAAGCCTGATGCAGCCATGCCGCGTGTATGAAGAAGGCCTTCGGGTTGTAAAGT…
CABG02	Citrobacter amalonaticus	CCATGCGGCAGCCTAACACATGCAGTCGAACGGTAACAGGAAGCAGCTTGCTGCTTTGCTGACGAGTGGCGGACGGGTGAGTAATGTCTGGGAAACTGCCCGATGGAGGGGGATAACTACTGGAAACGGTAGCTAATACCGCATAATGTCGCAAGACCAAAGAGGGGGACCTTCGGGCCTCTTGCCATCGGATGTGCCCAGATGGGATTAGCTAGTTGGTGAGGTAACGGCTCACCAAGGCGACGATCCCTAGCTGGTCTGAGAGGATGACCAGCCACACTGGAACTGAGACACGGTCCAGACTCCTACGGGAGGCAGCAGTGGGGAATATTGCACAATGGGCGCAAGCCTGATGCAGCCATGCCGCGTGTATGAAGAAGGCCTTCGGGTTGTAAAGTA…
ENBG01	Enterobacter quasiroggenkampii	CTACACATGCAAGTCGAGCGGCAGCGGAAAGTAGCTTGCTACTTTGCCGGCGAGCGGCGG ACGGGTGAGTAATGTCTGGGAAACTGCCTGATGGAGGGGGATAACTACTGGAAACGGTAG CTAATACCGCATAACGTCGCAAGACCAAAGAGGGGGACCTTCGGGCCTCTTGCCATCAGA TGTGCCCAGATGGGATTAGCTAGTAGGTGGGGTAACGGCTCACCTAGGCGACGATCCCTA GCTGGTCTGAGAGGATGACCAGCCACACTGGAACTGAGACACGGTCCAGACTCCTACGGG AGGCAGCAGTGGGGAATATTGCACAATGGGCGCAAGCCTGATGCAGCCATGCCGCGTGTA TGAAGAAGGCCTTCGGGTTGTAAAGTACTTTCA…
LGBG01	Leminorella grimontii	AACATGCAAGTCGAACGGCAGCGGGAAGTAGCTTGCTACTTTGCCGGCGAGTGGCGGACG GGTGAGTAATGTCTGGGAAACTGCCCGATGGAGGGGGATAACTACTGGAAACGGTAGCTA ATACCGCATGACGTCTTCGGACCAAAGAGGGGGACCTTAGGGCCTCTTGCCATCGGATGT GCCCAGATGGGATTAGCTAGTAGGCGGGGTAATGGCCCACCTAGGCGACGATCCCTAGCT GGTCTGAGAGGATGACCAGCCACACTGGGACTGAGACACGGCCCAGACTCCTACGGGAGG CAGCAGTGGGGAATATTGCACAATGGGGGAAACCCTGATGCAGCCATGCCGCGTGTGTGA AGAAGGCCTTCGGGTTGTAAAGCACTTTCAGCG…
KPBG01	Klebsiella variicola	AACATGCAAGTCGAGCGGTAGCACAGAGAGCTTGCTCTCGGGTGACGAGCGGCGGACGGG TGAGTAATGTCTGGGAAACTGCCTGATGGAGGGGGATAACTACTGGAAACGGTAGCTAAT ACCGCATAACGTCGCAAGACCAAAGTGGGGGACCTTCGGGCCTCATGCCATCAGATGTGC CCAGATGGGATTAGCTGGTAGGTGGGGTAACGGCTCACCTAGGCGACGATCCCTAGCTGG TCTGAGAGGATGACCAGCCACACTGGAACTGAGACACGGTCCAGACTCCTACGGGAGGCA GCAGTGGGGAATATTGCACAATGGGCGCAAGCCTGATGCAGCCATGCCGCGTGTGTGAAG AAGGCCTTCGGGTTGTAAAGCACTTTCAGCGGG…
KPBG02	Klebsiella pneumoniae	GGCCTAACACATGCAAGTCGAGCGGTAGCACAGAGAGCTTGCTCTCGGGTGACGAGCGGCGGACGGGTGAGTAATGTCTGGGAAACTGCCTGATGGAGGGGGATAACTACTGGAAACGGTAGCTAATACCGCATAACGTCGCAAGACCAAAGTGGGGGACCTTCGGGCCTCATGCCATCAGATGTGCCCAGATGGGATTAGCTGGTAGGTGGGGTAACGGCTCACCTAGGCGACGATCCCTAGCTGGTCTGAGAGGATGACCAGCCACACTGGAACTGAGACACGGTCCAGACTCCTACGGGAGGCAGCAGTGGGGAATATTGCACAATGGGCGCAAGCCTGATGCAGCCATGCCGCGTGTGTGAAGAAGGCCTTCGGGTTGTAAAGCACTTTCAGCGG…
PRBG01	Providencia stuartii	GCTACACATGCAAGTCGAGCGGTAACAGGGGAAGCTTGCTTCCCGCTGACGAGCGGCGGA CGGGTGAGTAATGTATGGGGATCTGCCCGATAGAGGGGGATAACTACTGGAAACGGTGGC TAATACCGCATAATCTCTTAGGAGCAAAGCAGGGGACCTTCGGGCCTTGCGCTGTCGGAT GAACCCATATGGGATTAGCTAGTAGGTAAGGTAATGGCTTACCTAGGCGACGATCCCTAG CTGGTCTGAGAGGATGATCAGCCACACTGGGACTGAGACACGGCCCAGACTCCTACGGGA GGCAGCAGTGGGGAATATTGCACAATGGGCGCAAGCCTGATGCAGCCATGCCGCGTGTAT GAAGAAGGCCCTAGGGTTGTAAAGTACTTTCAG…
MPBG01	Morganella morganii	CACACATGCAGTCGGGCGGTAACAGGGAGAAGCTTGCTTCTCCGCTGACGAGCGGCGGAC GGGTGAGTAATGTATGGGGATCTGCCTGATGGCGGGGGATAACTACTGGAAACGGTAGCT AATACCGCATAATGTCTACGGACCAAAGCGGGGGACCTCCGGGCCTCGCGCCATCAGATG AACCCATATGGGATTAGCTAGTAGGTAAGGTAACGGCTTACCTAGGCGACGATCCCTAGC TGGTCTGAGAGGATGATCAGCCACACTGGGACTGAGACACGGCCCAGACTCCTACGGGAG GCAGCAGTGGGGAATATTGCACAATGGGCGCAAGCCTGATGCAGCCATGCCGCGTGTATG AAGAAGGCCTTCGGGTTGTAAAGTACTTTCAGT…
MPBG02	Morganella morganii	CGCTACACATGCAGTCGGGCGGTAACAGGGAGAAGCTTGCTTCTCTGCTGACGAGCGGCG GACGGGTGAGTAATGTATGGGGATCTGCCTGATGGCGGGGGATAACTACTGGAAACGGTA GCTAATACCGCATAATGTCTGCGGACCAAAGCGGGGGACCTCCGGGCCTCGCGCCATCAG ATGAACCCATATGGGATTAGCTAGTAGGTGGGGTAACGGCTTACCTAGGCGACGATCCCT AGCTGGTCTGAGAGGATGATCAGCCACACTGGGACTGAGACACGGCCCAGACTCCTACGG GAGGCAGCAGTGGGGAATATTGCACAATGGGCGCAAGCCTGATGCAGCCATGCCGCGTGT ATGAAGAAGGCCTTCGGGTTGTAAAGTACTTTC…
PROBG01	Proteus cibi	CACACATGCAAGTCGAGCGGTAACAGGAGAAAGCTTGCTTTCTTGCTGACGAGCGGCGGA CGGGTGAGTAATGTATGGGGATCTGCCCGATAGAGGGGGATAACTACTGGAAACGGTGGC TAATACCGCATGACGTCTACGGACCAAAGCAGGGGCTCTTCGGACCTTGCGCTATCGGAT GAACCCATATGGGATTAGCTAGTAGGTGAGGTAATGGCTCACCTAGGCGACGATCTCTAG CTGGTCTGAGAGGATGATCAGCCACACTGGGACTGAGACACGGCCCAGACTCCTACGGGA GGCAGCAGTGGGGAATATTGCACAATGGGCGCAAGCCTGATGCAGCCATGCCGCGTGTAT GAAGAAGGCCTTAGGGTTGTAAAGTACTTTCAG…
PROBG02	Proteus cibi	ACACATGCAAGTCGAGCGGTAACAGGAGAAAGCTTGCTTTCTTGCTGACGAGCGGCGGAC GGGTGAGTAATGTATGGGGATCTGCCCGATAGAGGGGGATAACTACTGGAAACGGTGGCT AATACCGCATGACGTCTACGGACCAAAGCAGGGGCTCTTCGGACCTTGCGCTATCGGATG AACCCATATGGGATTAGCTAGTAGGTGAGGTAATGGCTCACCTAGGCGACGATCTCTAGC TGGTCTGAGAGGATGATCAGCCACACTGGGACTGAGACACGGCCCAGACTCCTACGGGAG GCAGCAGTGGGGAATATTGCACAATGGGCGCAAGCCTGATGCAGCCATGCCGCGTGTATG AAGAAGGCCTTAGGGTTGTAAAGTACTTTCAGC…
OCBG01	Brucella intermedium	AACGAACGCTGGCGGCAGGCTTAACACATGCAAGTCGAGCGCCCCGCAAGGGGAGCGGCAGACGGGTGAGTAACGCGTGG GAACGTACCATTTGCTACGGAATAACTCAGGGAAACTTGTGCTAATACCGTATGTGCCCGAAAGGGGAAAGATTTATCGG CAAATGATCGGCCCGCGTTGGATTAGCTAGTTGGTGGGGTAAAGGCCTACCAAGGCGACGATCCATAGCTGGTCTGAGAG GATGATCAGCCACACTGGGACTGAGACACGGCCCAGACTCCTACGGGAGGCAGCAGTGGGGAATATTGGACAATGGGCGC AAGCCTGATCCAGCCATGCCGCGTGAGTGATGAAGGCCCTAGGGTTGTAAAGCTCTTTCACCGGTGAAGATAATG…
ALBG01	Alcaligenes faecalis	ATTGAACGCTAGCGGGATGCTTTACACATGCAAGTCGAACGGCAGCGCGAGAGAGCTTGCTCTCTTGGCGGCGAGTGGCG GACGGGTGAGTAATATATCGGAACGTGCCCAGTAGCGGGGGATAACTACTCGAAAGAGTGGCTAATACCGCATACGCCCT ACGGGGGAAAGGGGGGGATCGCAAGACCTCTCACTATTGGAGCGGCCGATATCGGATTAGCTAGTTGGTGGGGTAAAGGC TCACCAAGGCAACGATCCGTAGCTGGTTTGAGAGGACGACCAGCCACACTGGGACTGAGACACGGCCCAGACTCCTACGG GAGGCAGCAGTGGGGAATTTTGGACAATGGGGGAAACCCTGATCCAGCCATCCCGCGTGTATGATGAAGGCCTTC…
PSBG01	Pseudomonas putida	ATCCTGGCTCAGATTGAACGCTGCGGCAGGCCTAACACATGCAAGTCGAGCGGATGACGGGAGCTTGCTCCTTGATTCAG CGGCGGACGGGTGAGTAATGCCTAGGAATCTGCCTGGTAGTGGGGGACAACGTTTCGAAAGGAACGCTAATACCGCATAC GTCCTACGGGAGAAAGCAGGGGACCTTCGGGCCTTGCGCTATCAGATGAGCCTAGGTCGGATTAGCTAGTAGGTGAGGTA ATGGCTCACCTAGGCGACGATCCGTAACTGGTCTGAGAGGATGATCAGTCACACTGGAACTGAGACACGGTCCAGACTCC TACGGGAGGCAGCAGTGGGGAATATTGGACAATGGGCGAAAGCCTGATCCAGCCATGCCGCGTGTGTGAAGAAGG…
