# Supplementary material for: A gut commensal bacterium promotes black soldier fly larval growth and development partly via modulation of intestinal protein metabolism
Source: mBio. 2023 Sep 14;14(5):e01174-23. doi: 10.1128/mbio.01174-23 (PMC10653789; doi:10.1128/mbio.01174-23)
Supplement: Table S2 — Data of the RNA-seq analysis. [file mbio.01174-23-s0007.xlsx]

## Sheet: Table S2
Table S2 Gene expression (RNA-Seq) of axenic larvae versus larvae mono-associated with CABG02 at 2 dpi. Columns are as follows: Gene ID; read counts for each sample; LogFC, log2(fold change); pvalue; FDR-corrected P value.
Gene ID	axenic-2d-1 (read counts)	axenic-2d-2 (read counts)	axenic-2d-3 (read counts)	CABG-2d-1 (read counts)	CABG-2d-2 (read counts)	CABG-2d-3 (read counts)	axenic-2d-1_CPM	axenic-2d-2_CPM	axenic-2d-3_CPM	CABG-2d-1_CPM	CABG-2d-2_CPM	CABG-2d-3_CPM	axenic-2d_mean	CABG-2d_mean	log2(fc)	PValue	FDR
XM_038064033.1	3	21	10	15640	12750	11732	0.14	0.82	0.42	652.6	463.45	479.41	0.46	531.82	10.1751	3.25359e-143	4.04454e-139
XM_038052062.1	4	8	8	7642	7009	6044	0.19	0.31	0.33	318.87	254.77	246.98	0.276667	273.54	9.9494	2.51602e-136	1.56383e-132
XM_038063872.1	56	102	56	14252	12983	7051	2.6	4	2.32	594.69	471.92	288.13	2.97333	451.58	7.2468	9.79569e-125	4.05901e-121
XM_038064107.1	245	376	265	15205	13962	13391	11.39	14.73	11	634.45	507.51	547.2	12.3733	563.053	5.508	3.35279e-118	1.04196e-114
XM_038063869.1	44	49	18	4251	3679	3660	2.04	1.92	0.75	177.38	133.73	149.56	1.57	153.557	6.6119	4.24547e-116	1.05551e-112
XM_038047667.1	7	12	0	6693	4885	4695	0.33	0.47	0	279.28	177.57	191.85	0.266667	216.233	9.6633	4.3583e-102	9.02967e-99
XM_038064113.1	7	3	11	7093	4792	4439	0.33	0.12	0.46	295.97	174.18	181.39	0.303333	217.18	9.4838	8.24947e-100	1.46499e-96
XM_038064126.1	5	9	2	9461	5331	5342	0.23	0.35	0.08	394.77	193.78	218.29	0.22	268.947	10.2556	1.26378e-97	1.96375e-94
XM_038064032.1	11	10	0	2264	2415	1834	0.51	0.39	0	94.47	87.78	74.94	0.3	85.73	8.1587	1.4263e-92	1.97004e-89
XM_038064042.1	8	4	3	3519	2851	2926	0.37	0.16	0.12	146.84	103.63	119.57	0.216667	123.347	9.153	7.3877e-92	9.18365e-89
XM_038067784.1	10954	12795	11607	398	621	400	509.03	501.33	481.77	16.61	22.57	16.35	497.377	18.51	-4.748	3.60857e-91	4.07802e-88
XM_038051800.1	11	23	1	3528	2982	2748	0.51	0.9	0.04	147.21	108.39	112.29	0.483333	122.63	7.9871	7.34314e-85	7.60688e-82
XM_038051031.1	13	29	4	1806	2061	1802	0.6	1.14	0.17	75.36	74.92	73.64	0.636667	74.64	6.8733	1.16094e-83	1.11013e-80
XM_038052984.1	8	3	0	3386	3154	3014	0.37	0.12	0	141.29	114.65	123.16	0.163333	126.367	9.5956	5.617e-83	4.9875e-80
XM_038069781.1	12	20	11	5258	2237	2917	0.56	0.78	0.46	219.4	81.31	119.2	0.6	139.97	7.8659	3.52491e-77	2.92121e-74
XM_038049942.1	3	11	1	1588	1726	1341	0.14	0.43	0.04	66.26	62.74	54.8	0.203333	61.2667	8.2351	5.58472e-76	4.33898e-73
XM_038060180.1	5	6	3	1123	1558	1549	0.23	0.24	0.12	46.86	56.63	63.3	0.196667	55.5967	8.1431	1.58024e-71	1.15552e-68
XM_038047990.1	11	8	2	982	993	883	0.51	0.31	0.08	40.98	36.09	36.08	0.3	37.7167	6.9741	8.45951e-70	5.84223e-67
XM_038066619.1	60	73	51	912	1377	1095	2.79	2.86	2.12	38.05	50.05	44.75	2.59	44.2833	4.0957	4.17916e-69	2.73427e-66
XM_038053953.1	26	31	9	1135	1431	774	1.21	1.21	0.37	47.36	52.02	31.63	0.93	43.67	5.5533	1.81782e-68	1.12986e-65
XM_038051594.1	94	120	86	1423	1824	1771	4.37	4.7	3.57	59.38	66.3	72.37	4.21333	66.0167	3.9698	1.62304e-66	9.60763e-64
XM_038049968.1	15	44	5	2099	2857	2693	0.7	1.72	0.21	87.58	103.85	110.05	0.876667	100.493	6.8409	1.91333e-64	1.08112e-61
XM_038052668.1	21	15	10	743	836	962	0.98	0.59	0.42	31	30.39	39.31	0.663333	33.5667	5.6612	3.6889e-64	1.99377e-61
XM_038068661.1	64	93	110	3371	3545	2804	2.97	3.64	4.57	140.66	128.86	114.58	3.72667	128.033	5.1025	6.07735e-64	3.14781e-61
XM_038064043.1	4	1	0	5244	4869	5075	0.19	0.04	0	218.81	176.98	207.38	0.0766667	201.057	11.3567	6.43704e-63	3.20075e-60
XM_038057368.1	244	253	173	2597	3223	1907	11.34	9.91	7.18	108.36	117.15	77.93	9.47667	101.147	3.4159	9.91147e-62	4.73883e-59
XM_038062437.1	23	25	18	635	740	475	1.07	0.98	0.75	26.5	26.9	19.41	0.933333	24.27	4.7006	6.96663e-61	3.20749e-58
XM_038049921.1	14	13	1	787	1079	1147	0.65	0.51	0.04	32.84	39.22	46.87	0.4	39.6433	6.6309	1.1048e-60	4.90494e-58
XM_038049943.1	7	22	9	627	825	772	0.33	0.86	0.37	26.16	29.99	31.55	0.52	29.2333	5.813	6.12568e-60	2.6258e-57
XM_038064379.1	3	7	0	2366	1651	1276	0.14	0.27	0	98.73	60.01	52.14	0.136667	70.2933	9.0066	7.76253e-59	3.21653e-56
XM_038061592.1	41	77	32	1462	2029	939	1.91	3.02	1.33	61	73.75	38.37	2.08667	57.7067	4.7895	1.79101e-57	7.18196e-55
XM_038050424.1	5	6	2	639	1328	839	0.23	0.24	0.08	26.66	48.27	34.28	0.183333	36.4033	7.6335	6.15607e-57	2.39144e-54
XM_038060205.1	13	10	4	505	950	518	0.6	0.39	0.17	21.07	34.53	21.17	0.386667	25.59	6.0483	4.56135e-56	1.71825e-53
XM_038067424.1	30	38	31	1200	869	849	1.39	1.49	1.29	50.07	31.59	34.69	1.39	38.7833	4.8023	1.62149e-55	5.92844e-53
XM_038056333.1	0	5	3	1312	1427	939	0	0.2	0.12	54.75	51.87	38.37	0.106667	48.33	8.8237	9.87447e-55	3.50713e-52
XM_038063680.1	275	397	179	3093	3437	2852	12.78	15.56	7.43	129.06	124.93	116.54	11.9233	123.51	3.3728	4.97904e-54	1.71929e-51
XM_038068815.1	16	10	3	623	675	458	0.74	0.39	0.12	26	24.54	18.72	0.416667	23.0867	5.792	1.10939e-53	3.72726e-51
XM_038064375.1	6	6	3	471	913	624	0.28	0.24	0.12	19.65	33.19	25.5	0.213333	26.1133	6.9355	4.65991e-53	1.5244e-50
XM_038058886.1	10334	12539	9857	466	303	173	480.22	491.3	409.13	19.44	11.01	7.07	460.217	12.5067	-5.2015	3.32193e-52	1.05884e-49
XM_038047434.1	10	7	0	817	954	493	0.46	0.27	0	34.09	34.68	20.15	0.243333	29.64	6.9285	8.27468e-52	2.57156e-49
XM_038061713.1	23	43	3	2371	2291	1436	1.07	1.68	0.12	98.93	83.28	58.68	0.956667	80.2967	6.3912	1.11265e-50	3.37352e-48
XM_038069526.1	6	8	5	411	491	408	0.28	0.31	0.21	17.15	17.85	16.67	0.266667	17.2233	6.0132	1.64035e-50	4.85503e-48
XM_038060748.1	4	4	1	630	1040	661	0.19	0.16	0.04	26.29	37.8	27.01	0.13	30.3667	7.8678	1.21272e-49	3.50588e-47
XM_038051397.1	4	6	2	473	677	520	0.19	0.24	0.08	19.74	24.61	21.25	0.17	21.8667	7.0071	1.56987e-49	4.43524e-47
XM_038065338.1	7	30	10	806	811	589	0.33	1.18	0.42	33.63	29.48	24.07	0.643333	29.06	5.4973	1.22254e-48	3.37719e-46
XM_038068868.1	323	558	446	5519	9780	7736	15.01	21.86	18.51	230.29	355.49	316.12	18.46	300.633	4.0255	5.09515e-48	1.37691e-45
XM_038051153.1	1942	2756	1930	126	248	131	90.24	107.99	80.11	5.26	9.01	5.35	92.78	6.54	-3.8265	5.82688e-48	1.54115e-45
XM_038047386.1	33	25	6	661	831	595	1.53	0.98	0.25	27.58	30.21	24.31	0.92	27.3667	4.8946	1.0457e-47	2.70815e-45
XM_038050432.1	4	5	1	544	681	494	0.19	0.2	0.04	22.7	24.75	20.19	0.143333	22.5467	7.2974	2.77258e-47	7.03386e-45
XM_038063957.1	25	70	16	1210	1383	1088	1.16	2.74	0.66	50.49	50.27	44.46	1.52	48.4067	4.9931	5.26717e-47	1.30952e-44
XM_038062888.1	4	3	4	444	640	505	0.19	0.12	0.17	18.53	23.26	20.64	0.16	20.81	7.0231	5.57103e-47	1.35791e-44
XM_038067256.1	18	37	3	1329	1295	906	0.84	1.45	0.12	55.45	47.07	37.02	0.803333	46.5133	5.8555	5.89406e-47	1.40902e-44
XM_038055629.1	10	11	0	470	624	381	0.46	0.43	0	19.61	22.68	15.57	0.296667	19.2867	6.0226	6.3683e-47	1.49367e-44
XM_038055382.1	20	26	6	507	592	397	0.93	1.02	0.25	21.16	21.52	16.22	0.733333	19.6333	4.7427	9.43298e-47	2.17151e-44
XM_038052669.1	970	1099	1097	11211	15003	9145	45.08	43.06	45.53	467.8	545.35	373.7	44.5567	462.283	3.3751	1.14546e-46	2.58895e-44
XM_038051452.1	2	6	0	689	813	741	0.09	0.24	0	28.75	29.55	30.28	0.11	29.5267	8.0684	1.72062e-46	3.81946e-44
XM_038068004.1	3	4	2	875	651	671	0.14	0.16	0.08	36.51	23.66	27.42	0.126667	29.1967	7.8486	6.93254e-46	1.5119e-43
XM_038047394.1	15	11	2	384	515	347	0.7	0.43	0.08	16.02	18.72	14.18	0.403333	16.3067	5.3373	4.94508e-45	1.05987e-42
XM_038052240.1	106	119	59	1209	1236	821	4.93	4.66	2.45	50.45	44.93	33.55	4.01333	42.9767	3.4207	1.31798e-44	2.77691e-42
XM_038052587.1	1144	1183	781	81	146	81	53.16	46.35	32.42	3.38	5.31	3.31	43.9767	4	-3.4587	5.09124e-44	1.05482e-41
XM_038059751.1	262	402	178	2936	3583	2124	12.18	15.75	7.39	122.51	130.24	86.79	11.7733	113.18	3.265	1.16345e-43	2.37096e-41
XM_038055336.1	19	15	5	355	691	387	0.88	0.59	0.21	14.81	25.12	15.81	0.56	18.58	5.0522	1.87024e-43	3.74983e-41
XM_038056335.1	8	1	2	939	609	591	0.37	0.04	0.08	39.18	22.14	24.15	0.163333	28.49	7.4465	2.25381e-43	4.44716e-41
XM_038057063.1	2	6	3	417	499	499	0.09	0.24	0.12	17.4	18.14	20.39	0.15	18.6433	6.9576	3.03916e-43	5.9031e-41
XM_038063972.1	2	1	0	6552	4353	3511	0.09	0.04	0	273.39	158.23	143.47	0.0433333	191.697	12.1111	3.8039e-43	7.27481e-41
XM_038050950.1	82	77	11	2502	2918	2823	3.81	3.02	0.46	104.4	106.07	115.36	2.43	108.61	5.4821	1.74892e-42	3.29406e-40
XM_038064282.1	24	13	6	530	684	350	1.12	0.51	0.25	22.12	24.86	14.3	0.626667	20.4267	5.0266	2.14592e-42	3.98148e-40
XM_038057066.1	0	4	4	575	691	445	0	0.16	0.17	23.99	25.12	18.18	0.11	22.43	7.6718	5.50915e-42	1.00712e-39
XM_038051256.1	1317	2097	1410	83	171	80	61.2	82.16	58.52	3.46	6.22	3.27	67.2933	4.31667	-3.9625	9.2226e-42	1.66154e-39
XM_038067535.1	9460	10936	7921	800	495	422	439.61	428.49	328.77	33.38	17.99	17.24	398.957	22.87	-4.1247	9.36551e-42	1.66318e-39
XM_038065187.1	15	30	1	787	999	670	0.7	1.18	0.04	32.84	36.31	27.38	0.64	32.1767	5.6518	4.54255e-41	7.9533e-39
XM_038056324.1	131	176	19	6116	7007	5750	6.09	6.9	0.79	255.2	254.7	234.97	4.59333	248.29	5.7563	6.84592e-41	1.18197e-38
XM_038056332.1	1	0	4	825	1052	837	0.05	0	0.17	34.42	38.24	34.2	0.0733333	35.62	8.924	2.5873e-40	4.40586e-38
XM_038067902.1	0	5	4	400	591	391	0	0.2	0.17	16.69	21.48	15.98	0.123333	18.05	7.1933	2.97972e-40	5.00553e-38
XM_038056328.1	3	3	1	491	661	499	0.14	0.12	0.04	20.49	24.03	20.39	0.1	21.6367	7.7573	3.71727e-40	6.16125e-38
XM_038055235.1	17	28	1	601	914	719	0.79	1.1	0.04	25.08	33.22	29.38	0.643333	29.2267	5.5056	3.92759e-40	6.42419e-38
XM_038067758.1	2	6	0	510	534	438	0.09	0.24	0	21.28	19.41	17.9	0.11	19.53	7.472	1.69693e-39	2.73955e-37
XM_038056078.1	66	123	59	1470	1111	1534	3.07	4.82	2.45	61.34	40.38	62.68	3.44667	54.8	3.9909	2.88914e-39	4.60448e-37
XM_038047315.1	32	47	8	592	862	793	1.49	1.84	0.33	24.7	31.33	32.4	1.22	29.4767	4.5946	2.16176e-38	3.40162e-36
XM_038062805.1	547	521	330	3352	3834	4316	25.42	20.41	13.7	139.87	139.36	176.37	19.8433	151.867	2.9361	2.55006e-38	3.96248e-36
XM_038062038.1	27	38	22	635	637	332	1.25	1.49	0.91	26.5	23.15	13.57	1.21667	21.0733	4.1144	4.64402e-38	7.12714e-36
XM_038065330.1	3	2	0	840	723	921	0.14	0.08	0	35.05	26.28	37.64	0.0733333	32.99	8.8133	5.90823e-37	8.95674e-35
XM_038056315.1	6	14	3	254	325	283	0.28	0.55	0.12	10.6	11.81	11.56	0.316667	11.3233	5.1602	1.42931e-36	2.1407e-34
XM_038062061.1	16	16	1	362	443	301	0.74	0.63	0.04	15.11	16.1	12.3	0.47	14.5033	4.9476	2.56505e-36	3.79597e-34
XM_038065661.1	76	142	78	847	1671	1338	3.53	5.56	3.24	35.34	60.74	54.68	4.11	50.2533	3.612	2.63896e-36	3.8594e-34
XM_038060357.1	2	3	0	579	741	794	0.09	0.12	0	24.16	26.93	32.45	0.07	27.8467	8.6359	1.12889e-35	1.63177e-33
XM_038057065.1	49	64	63	547	973	798	2.28	2.51	2.61	22.82	35.37	32.61	2.46667	30.2667	3.6171	2.27619e-35	3.25234e-33
XM_038052064.1	11	8	4	268	306	198	0.51	0.31	0.17	11.18	11.12	8.09	0.33	10.13	4.94	5.546e-35	7.83435e-33
XM_038050877.1	3	0	4	529	654	301	0.14	0	0.17	22.07	23.77	12.3	0.103333	19.38	7.5511	1.11506e-34	1.55745e-32
XM_038056227.1	10	25	7	257	426	317	0.46	0.98	0.29	10.72	15.48	12.95	0.576667	13.05	4.5002	2.39399e-34	3.30663e-32
XM_038052372.1	2152	2521	2153	200	392	204	100	98.78	89.36	8.35	14.25	8.34	96.0467	10.3133	-3.2192	2.56804e-34	3.50806e-32
XM_038054994.1	103	127	31	1127	1819	1641	4.79	4.98	1.29	47.03	66.12	67.06	3.68667	60.07	4.0263	2.96451e-34	4.00563e-32
XM_038066214.1	93	129	21	1770	3078	1585	4.32	5.05	0.87	73.86	111.88	64.77	3.41333	83.5033	4.6126	5.66425e-34	7.57121e-32
XM_038066469.1	14	16	15	227	299	233	0.65	0.63	0.62	9.47	10.87	9.52	0.633333	9.95333	3.9741	7.26681e-34	9.60996e-32
XM_038057055.1	55	52	73	728	862	811	2.56	2.04	3.03	30.38	31.33	33.14	2.54333	31.6167	3.6359	1.24559e-33	1.62989e-31
XM_038065635.1	76	111	17	1464	1792	1930	3.53	4.35	0.71	61.09	65.14	78.87	2.86333	68.3667	4.5775	4.37046e-33	5.65929e-31
XM_038057068.1	11	3	4	270	276	322	0.51	0.12	0.17	11.27	10.03	13.16	0.266667	11.4867	5.4288	4.49332e-33	5.75839e-31
XM_038056688.1	3	4	6	195	481	451	0.14	0.16	0.25	8.14	17.48	18.43	0.183333	14.6833	6.3236	3.38654e-32	4.29573e-30
XM_038059900.1	20	9	1	329	433	421	0.93	0.35	0.04	13.73	15.74	17.2	0.44	15.5567	5.1439	3.59757e-32	4.51731e-30
XM_038050860.1	1057	1595	983	70	116	29	49.12	62.5	40.8	2.92	4.22	1.19	50.8067	2.77667	-4.1936	8.49861e-32	1.05646e-29
XM_038068234.1	0	4	0	1132	786	598	0	0.16	0	47.23	28.57	24.44	0.0533333	33.4133	9.2912	1.03881e-31	1.27856e-29
XM_038061815.1	25	40	11	394	450	283	1.16	1.57	0.46	16.44	16.36	11.56	1.06333	14.7867	3.7976	1.26059e-31	1.53631e-29
XM_038050913.1	1126	1310	855	4433	5119	4260	52.33	51.33	35.49	184.97	186.07	174.08	46.3833	181.707	1.9699	2.76802e-31	3.34071e-29
XM_038067598.1	12	6	0	273	279	245	0.56	0.24	0	11.39	10.14	10.01	0.266667	10.5133	5.301	5.20527e-31	6.2218e-29
XM_038061359.1	110	95	49	677	1313	654	5.11	3.72	2.03	28.25	47.73	26.72	3.62	34.2333	3.2413	7.2741e-31	8.61184e-29
XM_038067337.1	154	181	28	4263	3191	2617	7.16	7.09	1.16	177.88	115.99	106.94	5.13667	133.603	4.701	1.51243e-30	1.77368e-28
XM_038068011.1	5	2	0	307	322	257	0.23	0.08	0	12.81	11.7	10.5	0.103333	11.67	6.8194	3.53142e-30	4.10271e-28
XM_038061475.1	388	365	150	2706	2687	2218	18.03	14.3	6.23	112.91	97.67	90.64	12.8533	100.407	2.9656	4.83599e-30	5.56632e-28
XM_038051057.1	13328	14191	17756	1683	1807	1188	619.35	556.03	736.99	70.23	65.68	48.55	637.457	61.4867	-3.374	6.03244e-30	6.87975e-28
XM_038060808.1	3	6	2	170	309	265	0.14	0.24	0.08	7.09	11.23	10.83	0.153333	9.71667	5.9857	9.31871e-30	1.0531e-27
XM_038069227.1	531	670	859	8137	8344	7157	24.68	26.25	35.65	339.53	303.3	292.46	28.86	311.763	3.4333	1.45496e-29	1.62943e-27
XM_038064368.1	3	19	1	310	412	301	0.14	0.74	0.04	12.94	14.98	12.3	0.306667	13.4067	5.4501	1.70314e-29	1.89033e-27
XM_038050092.1	39	61	12	456	754	647	1.81	2.39	0.5	19.03	27.41	26.44	1.56667	24.2933	3.9548	1.97042e-29	2.16764e-27
XM_038052236.1	790	842	625	3079	3801	3493	36.71	32.99	25.94	128.48	138.16	142.74	31.88	136.46	2.0978	2.12715e-29	2.31953e-27
XM_038054721.1	6	3	0	245	250	242	0.28	0.12	0	10.22	9.09	9.89	0.133333	9.73333	6.1898	2.46844e-29	2.66828e-27
XM_038067642.1	6	4	0	482	233	329	0.28	0.16	0	20.11	8.47	13.44	0.146667	14.0067	6.5774	5.94844e-29	6.35155e-27
XM_038061450.1	14	21	44	693	762	720	0.65	0.82	1.83	28.92	27.7	29.42	1.1	28.68	4.7045	5.97805e-29	6.35155e-27
XM_038047286.1	127	138	39	944	1620	1047	5.9	5.41	1.62	39.39	58.89	42.78	4.31	47.02	3.4475	6.24557e-29	6.57955e-27
XM_038067689.1	40	27	3	995	708	690	1.86	1.06	0.12	41.52	25.74	28.2	1.01333	31.82	4.9728	6.54197e-29	6.83389e-27
XM_038063122.1	30	54	7	659	881	457	1.39	2.12	0.29	27.5	32.02	18.67	1.26667	26.0633	4.3629	7.95324e-29	8.23889e-27
XM_038070415.1	1	4	0	326	415	487	0.05	0.16	0	13.6	15.08	19.9	0.07	16.1933	7.8538	1.02587e-28	1.05393e-26
XM_038062418.1	2518	3406	3566	349	374	203	117.01	133.45	148.01	14.56	13.59	8.3	132.823	12.15	-3.4505	1.14407e-28	1.16573e-26
XM_038064631.1	17542	21863	21014	2993	3665	2964	815.18	856.63	872.22	124.89	133.22	121.12	848.01	126.41	-2.746	1.64749e-28	1.66503e-26
XM_038062313.1	504	614	418	48	93	42	23.42	24.06	17.35	2	3.38	1.72	21.61	2.36667	-3.1908	1.91514e-28	1.91993e-26
XM_038048682.1	3077	3489	2320	10281	13438	9244	142.99	136.71	96.3	428.99	488.46	377.74	125.333	431.73	1.7844	2.20098e-28	2.18883e-26
XM_038051613.1	7766	7869	5921	36107	34055	32898	360.89	308.32	245.76	1506.62	1237.87	1344.33	304.99	1362.94	2.1599	2.39698e-28	2.36483e-26
XM_038065345.1	26	48	5	675	928	432	1.21	1.88	0.21	28.17	33.73	17.65	1.1	26.5167	4.5913	3.07924e-28	3.01402e-26
XM_038054849.1	3	3	0	306	315	239	0.14	0.12	0	12.77	11.45	9.77	0.0866667	11.33	7.0305	3.40936e-28	3.31108e-26
XM_038054745.1	3518	3697	2427	584	819	430	163.48	144.86	100.74	24.37	29.77	17.57	136.36	23.9033	-2.5121	5.28838e-28	5.09611e-26
XM_038051236.1	1134	1604	1445	120	194	71	52.7	62.85	59.98	5.01	7.05	2.9	58.51	4.98667	-3.5525	6.22923e-28	5.95658e-26
XM_038047470.1	173	179	59	1022	1690	1417	8.04	7.01	2.45	42.64	61.43	57.9	5.83333	53.99	3.2103	1.96531e-27	1.86494e-25
XM_038064037.1	1	0	0	2762	3221	2503	0.05	0	0	115.25	117.08	102.28	0.0166667	111.537	12.7083	2.59303e-27	2.44197e-25
XM_038056080.1	43	69	40	553	424	423	2	2.7	1.66	23.07	15.41	17.29	2.12	18.59	3.1324	6.50709e-27	6.08193e-25
XM_038065749.1	345	385	300	1529	3215	2477	16.03	15.09	12.45	63.8	116.86	101.22	14.5233	93.96	2.6937	1.39622e-26	1.29525e-24
XM_038051931.1	1788	2059	1546	375	353	257	83.09	80.68	64.17	15.65	12.83	10.5	75.98	12.9933	-2.5478	2.50111e-26	2.30306e-24
XM_038067611.1	0	1	0	1988	4180	1992	0	0.04	0	82.95	151.94	81.4	0.0133333	105.43	12.949	2.58789e-26	2.36545e-24
XM_038046622.1	83	104	33	592	736	503	3.86	4.07	1.37	24.7	26.75	20.55	3.1	24	2.9527	2.884e-26	2.61686e-24
XM_038068289.1	18	6	10	186	367	206	0.84	0.24	0.42	7.76	13.34	8.42	0.5	9.84	4.2987	3.87964e-26	3.49477e-24
XM_038051987.1	2	6	0	182	249	172	0.09	0.24	0	7.59	9.05	7.03	0.11	7.89	6.1644	6.77739e-26	6.06113e-24
XM_038064611.1	53	77	19	460	874	473	2.46	3.02	0.79	19.19	31.77	19.33	2.09	23.43	3.4868	7.61251e-26	6.75936e-24
XM_038064265.1	1	0	0	2881	2203	1960	0.05	0	0	120.21	80.08	80.09	0.0166667	93.46	12.4532	8.15434e-26	7.18912e-24
XM_038070600.1	1	2	4	401	216	226	0.05	0.08	0.17	16.73	7.85	9.24	0.1	11.2733	6.8168	1.29391e-25	1.13272e-23
XM_038048406.1	3	2	5	285	270	130	0.14	0.08	0.21	11.89	9.81	5.31	0.143333	9.00333	5.973	1.41411e-25	1.22929e-23
XM_038059848.1	45110	56574	47348	10334	11240	7595	2096.26	2216.68	1965.26	431.2	408.56	310.36	2092.73	383.373	-2.4486	2.08017e-25	1.79574e-23
XM_038047593.1	8	13	1	146	277	189	0.37	0.51	0.04	6.09	10.07	7.72	0.306667	7.96	4.698	2.80223e-25	2.40238e-23
XM_038064256.1	785	776	577	134	113	89	36.48	30.41	23.95	5.59	4.11	3.64	30.28	4.44667	-2.7676	5.17503e-25	4.40622e-23
XM_038046531.1	1068	1166	1297	136	132	153	49.63	45.69	53.83	5.67	4.8	6.25	49.7167	5.57333	-3.1571	7.31613e-25	6.18686e-23
XM_038064470.1	11	9	0	3848	2530	1920	0.51	0.35	0	160.56	91.96	78.46	0.286667	110.327	8.5882	1.47356e-24	1.23769e-22
XM_038051230.1	3	0	0	406	681	380	0.14	0	0	16.94	24.75	15.53	0.0466667	19.0733	8.6749	2.32101e-24	1.93641e-22
XM_038050611.1	5	1	2	147	237	152	0.23	0.04	0.08	6.13	8.61	6.21	0.116667	6.98333	5.9035	3.51677e-24	2.91447e-22
XM_038064394.1	46	57	61	455	825	1112	2.14	2.23	2.53	18.99	29.99	45.44	2.3	31.4733	3.7744	3.7734e-24	3.0865e-22
XM_038046619.1	79	142	50	565	883	858	3.67	5.56	2.08	23.58	32.1	35.06	3.77	30.2467	3.0041	3.77402e-24	3.0865e-22
XM_038060517.1	0	0	0	785	937	706	0	0	0	32.76	34.06	28.85	0.001	31.89	14.9608	5.84931e-24	4.75247e-22
XM_038050926.1	2	2	5	195	189	132	0.09	0.08	0.21	8.14	6.87	5.39	0.126667	6.8	5.7464	7.56577e-24	6.10715e-22
XM_038056689.1	1	6	9	133	534	372	0.05	0.24	0.37	5.55	19.41	15.2	0.22	13.3867	5.9271	7.89535e-24	6.33207e-22
XM_038056949.1	339	441	67	3354	7288	6499	15.75	17.28	2.78	139.95	264.91	265.57	11.9367	223.477	4.2267	9.4628e-24	7.49832e-22
XM_038065587.1	893	889	737	2936	4238	3607	41.5	34.83	30.59	122.51	154.05	147.39	35.64	141.317	1.9874	9.47016e-24	7.49832e-22
XM_038059914.1	12981	14627	10294	46629	64582	36624	603.23	573.11	427.27	1945.67	2347.5	1496.59	534.537	1929.92	1.8522	1.11453e-23	8.76878e-22
XM_038058072.1	67	77	15	549	773	812	3.11	3.02	0.62	22.91	28.1	33.18	2.25	28.0633	3.6407	1.9446e-23	1.52033e-21
XM_038055439.1	1	4	1	132	356	273	0.05	0.16	0.04	5.51	12.94	11.16	0.0833333	9.87	6.888	2.08345e-23	1.61871e-21
XM_038054168.1	342	318	297	1729	1867	2314	15.89	12.46	12.33	72.15	67.86	94.56	13.56	78.19	2.5276	2.56188e-23	1.97805e-21
XM_038066923.1	2656	3290	2268	8847	12723	11171	123.42	128.91	94.14	369.15	462.47	456.49	115.49	429.37	1.8945	2.64068e-23	2.02631e-21
XM_038049309.1	369	313	306	41	49	42	17.15	12.26	12.7	1.71	1.78	1.72	14.0367	1.73667	-3.0148	2.75224e-23	2.09896e-21
XM_038047511.1	112	88	77	751	692	457	5.2	3.45	3.2	31.34	25.15	18.67	3.95	25.0533	2.6651	3.02295e-23	2.29136e-21
XM_038048441.1	475	416	289	1535	2483	2299	22.07	16.3	12	64.05	90.25	93.95	16.79	82.75	2.3012	4.31017e-23	3.24726e-21
XM_038064585.1	79	84	27	427	938	531	3.67	3.29	1.12	17.82	34.1	21.7	2.69333	24.54	3.1877	4.99922e-23	3.74369e-21
XM_038066234.1	6	2	6	129	167	174	0.28	0.08	0.25	5.38	6.07	7.11	0.203333	6.18667	4.9272	5.54327e-23	4.12625e-21
XM_038057069.1	2	1	0	324	439	431	0.09	0.04	0	13.52	15.96	17.61	0.0433333	15.6967	8.5008	5.93623e-23	4.39246e-21
XM_038051767.1	655	784	654	103	87	110	30.44	30.72	27.15	4.3	3.16	4.49	29.4367	3.98333	-2.8856	7.49679e-23	5.51435e-21
XM_038051597.1	11196	11947	12093	1307	2418	874	520.28	468.11	501.94	54.54	87.89	35.71	496.777	59.38	-3.0645	8.14208e-23	5.95378e-21
XM_038055586.1	0	1	1	855	953	624	0	0.04	0.04	35.68	34.64	25.5	0.0266667	31.94	10.2261	1.21145e-22	8.80672e-21
XM_038061944.1	917	1190	1063	114	170	176	42.61	46.63	44.12	4.76	6.18	7.19	44.4533	6.04333	-2.8789	1.28624e-22	9.29611e-21
XM_038051164.1	0	4	0	191	374	285	0	0.16	0	7.97	13.59	11.65	0.0533333	11.07	7.6974	1.67077e-22	1.20054e-20
XM_038067779.1	29	30	13	175	410	237	1.35	1.18	0.54	7.3	14.9	9.68	1.02333	10.6267	3.3763	1.92645e-22	1.37631e-20
XM_038056075.1	19	22	15	175	191	221	0.88	0.86	0.62	7.3	6.94	9.03	0.786667	7.75667	3.3016	2.29193e-22	1.60966e-20
XM_038056076.1	19	22	15	175	191	221	0.88	0.86	0.62	7.3	6.94	9.03	0.786667	7.75667	3.3016	2.29193e-22	1.60966e-20
XM_038056077.1	19	22	15	175	191	221	0.88	0.86	0.62	7.3	6.94	9.03	0.786667	7.75667	3.3016	2.29193e-22	1.60966e-20
XM_038048628.1	1370	1839	2203	151	296	175	63.66	72.06	91.44	6.3	10.76	7.15	75.72	8.07	-3.23	2.44206e-22	1.70546e-20
XM_038056334.1	0	0	0	651	877	411	0	0	0	27.16	31.88	16.79	0.001	25.2767	14.6255	3.01664e-22	2.09201e-20
XM_038054722.1	3	2	0	160	267	177	0.14	0.08	0	6.68	9.71	7.23	0.0733333	7.87333	6.7464	3.02921e-22	2.09201e-20
XM_038051448.1	26	55	26	248	361	245	1.21	2.16	1.08	10.35	13.12	10.01	1.48333	11.16	2.9114	3.19463e-22	2.19406e-20
XM_038051148.1	0	1	0	1688	1076	980	0	0.04	0	70.43	39.11	40.05	0.0133333	49.8633	11.8687	3.88612e-22	2.65431e-20
XM_038068889.1	1521	1644	1833	244	343	267	70.68	64.42	76.08	10.18	12.47	10.91	70.3933	11.1867	-2.6537	8.50976e-22	5.78059e-20
XM_038067733.1	3	5	2	166	154	106	0.14	0.2	0.08	6.93	5.6	4.33	0.14	5.62	5.3271	8.698e-22	5.87635e-20
XM_038060272.1	53751	69627	67422	12111	15287	10186	2497.81	2728.12	2798.46	505.35	555.67	416.24	2674.8	492.42	-2.4415	1.72459e-21	1.15883e-19
XM_038053755.1	7	15	3	198	154	140	0.33	0.59	0.12	8.26	5.6	5.72	0.346667	6.52667	4.2347	2.34367e-21	1.56635e-19
XM_038057603.1	43	71	29	278	398	261	2	2.78	1.2	11.6	14.47	10.67	1.99333	12.2467	2.6191	2.86131e-21	1.90208e-19
XM_038051496.1	7558	8495	8737	1183	2068	980	351.22	332.85	362.64	49.36	75.17	40.05	348.903	54.86	-2.669	3.07646e-21	2.03423e-19
XM_038067537.1	0	1	2	473	261	358	0	0.04	0.08	19.74	9.49	14.63	0.04	14.62	8.5137	3.17887e-21	2.09082e-19
XM_038064522.1	2	3	3	130	167	107	0.09	0.12	0.12	5.42	6.07	4.37	0.11	5.28667	5.5868	3.94095e-21	2.57842e-19
XM_038057072.1	0	0	0	476	497	444	0	0	0	19.86	18.07	18.14	0.001	18.69	14.19	4.66653e-21	3.03132e-19
XM_038061146.1	1	6	0	162	151	160	0.05	0.24	0	6.76	5.49	6.54	0.0966667	6.26333	6.0178	4.68195e-21	3.03132e-19
XM_038052710.1	0	0	0	381	656	425	0	0	0	15.9	23.85	17.37	0.001	19.04	14.2167	4.88926e-21	3.14914e-19
XM_038050989.1	7759	9289	11504	1490	1491	1040	360.56	363.96	477.49	62.17	54.2	42.5	400.67	52.9567	-2.9195	5.6001e-21	3.58839e-19
XM_038071043.1	7	14	1	142	277	124	0.33	0.55	0.04	5.93	10.07	5.07	0.306667	7.02333	4.5174	7.01526e-21	4.47214e-19
XM_038048164.1	26	42	9	208	462	268	1.21	1.65	0.37	8.68	16.79	10.95	1.07667	12.14	3.4951	1.13617e-20	7.206e-19
XM_038050464.1	247	305	206	807	1371	1047	11.48	11.95	8.55	33.67	49.83	42.78	10.66	42.0933	1.9814	1.71506e-20	1.08223e-18
XM_038067958.1	2	4	0	162	141	206	0.09	0.16	0	6.76	5.13	8.42	0.0833333	6.77	6.3441	1.78253e-20	1.11912e-18
XM_038052711.1	3	0	0	191	435	320	0.14	0	0	7.97	15.81	13.08	0.0466667	12.2867	8.0405	2.74029e-20	1.71179e-18
XM_038049102.1	1519	1648	999	5257	6435	3748	70.59	64.57	41.47	219.36	233.91	153.16	58.8767	202.143	1.7796	3.10841e-20	1.93203e-18
XM_038071169.1	132	134	28	825	1683	916	6.13	5.25	1.16	34.42	61.18	37.43	4.18	44.3433	3.4071	3.91799e-20	2.42311e-18
XM_038059846.1	81471	105652	95548	20205	24310	14220	3785.96	4139.64	3965.87	843.08	883.65	581.08	3963.82	769.27	-2.3653	4.19911e-20	2.58411e-18
XM_038052063.1	28	18	29	272	264	197	1.3	0.71	1.2	11.35	9.6	8.05	1.07	9.66667	3.1754	5.79488e-20	3.54858e-18
XM_038053973.1	94	81	9	828	1536	1117	4.37	3.17	0.37	34.55	55.83	45.64	2.63667	45.34	4.104	6.83608e-20	4.16565e-18
XM_038070501.1	4	9	2	135	115	129	0.19	0.35	0.08	5.63	4.18	5.27	0.206667	5.02667	4.6042	8.26771e-20	5.01346e-18
XM_038057412.1	367	395	395	59	84	55	17.05	15.48	16.4	2.46	3.05	2.25	16.31	2.58667	-2.6566	1.58127e-19	9.54213e-18
XM_038056326.1	0	0	2	396	579	404	0	0	0.08	16.52	21.05	16.51	0.0266667	18.0267	9.4009	2.00576e-19	1.20452e-17
XM_038059268.1	1	4	0	118	185	173	0.05	0.16	0	4.92	6.72	7.07	0.07	6.23667	6.4773	2.12377e-19	1.26926e-17
XM_038051204.1	16935	17570	19369	2770	4392	1826	786.97	688.43	803.94	115.58	159.65	74.62	759.78	116.617	-2.7038	2.91953e-19	1.73649e-17
XM_038046731.1	5086	5838	6543	1102	1321	789	236.35	228.74	271.58	45.98	48.02	32.24	245.557	42.08	-2.5448	3.26844e-19	1.93476e-17
XM_038050815.1	10782	13060	16172	2282	2101	1442	501.04	511.72	671.25	95.22	76.37	58.93	561.337	76.84	-2.8689	3.85471e-19	2.27099e-17
XM_038071244.1	6746	7487	8260	1503	1449	1325	313.49	293.35	342.84	62.71	52.67	54.14	316.56	56.5067	-2.486	5.0795e-19	2.97846e-17
XM_038051220.1	1295	1995	1508	76	261	54	60.18	78.17	62.59	3.17	9.49	2.21	66.98	4.95667	-3.7563	6.19601e-19	3.61608e-17
XM_038064377.1	0	0	0	234	424	319	0	0	0	9.76	15.41	13.04	0.001	12.7367	13.6367	6.27756e-19	3.64656e-17
XM_038067291.1	12	6	6	133	122	119	0.56	0.24	0.25	5.55	4.43	4.86	0.35	4.94667	3.821	6.72146e-19	3.88626e-17
XM_038048818.1	27	30	10	184	195	231	1.25	1.18	0.42	7.68	7.09	9.44	0.95	8.07	3.0866	7.70068e-19	4.43181e-17
XM_038064993.1	0	0	0	285	316	314	0	0	0	11.89	11.49	12.83	0.001	12.07	13.5591	8.34106e-19	4.77824e-17
XM_038066003.1	216	260	53	1222	2146	1838	10.04	10.19	2.2	50.99	78.01	75.11	7.47667	68.0367	3.1858	8.4198e-19	4.80122e-17
XM_038063941.1	851	906	584	2241	2823	1978	39.55	35.5	24.24	93.51	102.61	80.83	33.0967	92.3167	1.4799	9.3152e-19	5.27128e-17
XM_038066482.1	443	554	579	32	58	75	20.59	21.71	24.03	1.34	2.11	3.06	22.11	2.17	-3.3489	9.32894e-19	5.27128e-17
XM_038060662.1	32	20	7	223	212	195	1.49	0.78	0.29	9.31	7.71	7.97	0.853333	8.33	3.2871	1.12294e-18	6.31639e-17
XM_038063769.1	230	231	124	660	1198	980	10.69	9.05	5.15	27.54	43.55	40.05	8.29667	37.0467	2.1587	1.14987e-18	6.43877e-17
XM_038060427.1	7	8	0	89	171	176	0.33	0.31	0	3.71	6.22	7.19	0.213333	5.70667	4.7415	1.22668e-18	6.83808e-17
XM_038070783.1	326	321	299	60	52	40	15.15	12.58	12.41	2.5	1.89	1.63	13.38	2.00667	-2.7372	1.25593e-18	6.96984e-17
XM_038048445.1	431	471	262	1251	2077	1179	20.03	18.45	10.87	52.2	75.5	48.18	16.45	58.6267	1.8335	1.42494e-18	7.87263e-17
XM_038065331.1	0	2	0	365	414	424	0	0.08	0	15.23	15.05	17.33	0.0266667	15.87	9.217	1.79507e-18	9.8737e-17
XM_038071101.1	573	661	1032	88	83	73	26.63	25.9	42.83	3.67	3.02	2.98	31.7867	3.22333	-3.3018	1.87886e-18	1.02891e-16
XM_038069685.1	498	543	272	1796	2438	1295	23.14	21.28	11.29	74.94	88.62	52.92	18.57	72.16	1.9582	1.99696e-18	1.08878e-16
XM_038060909.1	85	81	29	377	557	322	3.95	3.17	1.2	15.73	20.25	13.16	2.77333	16.38	2.5622	2.86643e-18	1.55601e-16
XM_038060734.1	595	619	476	144	168	125	27.65	24.25	19.76	6.01	6.11	5.11	23.8867	5.74333	-2.0562	3.10388e-18	1.67758e-16
XM_038047236.1	133	99	61	498	577	395	6.18	3.88	2.53	20.78	20.97	16.14	4.19667	19.2967	2.201	3.66506e-18	1.97231e-16
XM_038051037.1	0	0	0	213	384	235	0	0	0	8.89	13.96	9.6	0.001	10.8167	13.401	3.77646e-18	2.0235e-16
XM_038051457.1	7	10	5	80	156	157	0.33	0.39	0.21	3.34	5.67	6.42	0.31	5.14333	4.0524	3.94459e-18	2.10452e-16
XM_038061290.1	1150	1302	708	3000	4491	2859	53.44	51.01	29.39	125.18	163.24	116.83	44.6133	135.083	1.5983	5.58586e-18	2.96743e-16
XM_038056272.1	7	11	0	86	269	173	0.33	0.43	0	3.59	9.78	7.07	0.253333	6.81333	4.7493	5.73712e-18	3.03482e-16
XM_038055011.1	308	317	225	824	1268	1098	14.31	12.42	9.34	34.38	46.09	44.87	12.0233	41.78	1.797	6.42063e-18	3.38199e-16
XM_038060395.1	3	0	3	171	120	104	0.14	0	0.12	7.14	4.36	4.25	0.0866667	5.25	5.9207	6.78637e-18	3.55955e-16
XM_038067674.1	32	38	2	291	500	444	1.49	1.49	0.08	12.14	18.17	18.14	1.02	16.15	3.9849	6.98388e-18	3.64776e-16
XM_038053558.1	429	393	286	53	103	59	19.94	15.4	11.87	2.21	3.74	2.41	15.7367	2.78667	-2.4975	7.25112e-18	3.77149e-16
XM_038060278.1	4283	5350	4594	1244	1398	907	199.03	209.62	190.68	51.91	50.82	37.06	199.777	46.5967	-2.1001	7.37333e-18	3.81908e-16
XM_038071107.1	180	199	158	8	6	20	8.36	7.8	6.56	0.33	0.22	0.82	7.57333	0.456667	-4.0517	8.82447e-18	4.55174e-16
XM_038051161.1	21	36	19	147	245	266	0.98	1.41	0.79	6.13	8.91	10.87	1.06	8.63667	3.0264	9.31866e-18	4.78679e-16
XM_038050822.1	7	13	0	99	178	149	0.33	0.51	0	4.13	6.47	6.09	0.28	5.56333	4.3125	1.2186e-17	6.23392e-16
XM_038051495.1	199	333	95	1260	1926	924	9.25	13.05	3.94	52.58	70.01	37.76	8.74667	53.45	2.6114	1.34822e-17	6.86874e-16
XM_038060863.1	0	0	0	206	271	220	0	0	0	8.6	9.85	8.99	0.001	9.14667	13.159	1.63149e-17	8.27796e-16
XM_038064958.1	132	135	51	477	771	475	6.13	5.29	2.12	19.9	28.03	19.41	4.51333	22.4467	2.3142	1.68919e-17	8.53593e-16
XM_038061938.1	226	336	121	854	2014	1399	10.5	13.17	5.02	35.63	73.21	57.17	9.56333	55.3367	2.5327	2.05219e-17	1.03283e-15
XM_038062406.1	238	341	270	36	66	36	11.06	13.36	11.21	1.5	2.4	1.47	11.8767	1.79	-2.7301	2.11122e-17	1.05825e-15
XM_038062872.1	37	35	9	200	326	182	1.72	1.37	0.37	8.35	11.85	7.44	1.15333	9.21333	2.9979	2.72132e-17	1.35858e-15
XM_038067365.1	199	221	191	25	41	32	9.25	8.66	7.93	1.04	1.49	1.31	8.61333	1.28	-2.7504	4.50268e-17	2.23891e-15
XM_038067824.1	538	661	114	3468	4629	5303	25	25.9	4.73	144.71	168.26	216.7	18.5433	176.557	3.2512	4.81333e-17	2.38385e-15
XM_038053240.1	0	3	0	140	366	147	0	0.12	0	5.84	13.3	6.01	0.04	8.38333	7.7114	5.09467e-17	2.51317e-15
XM_038057071.1	0	2	0	249	335	364	0	0.08	0	10.39	12.18	14.87	0.0266667	12.48	8.8704	5.6754e-17	2.78857e-15
XM_038067643.1	0	1	1	231	407	273	0	0.04	0.04	9.64	14.79	11.16	0.0266667	11.8633	8.7973	6.6601e-17	3.25952e-15
XM_038063862.1	135	151	63	458	980	518	6.27	5.92	2.61	19.11	35.62	21.17	4.93333	25.3	2.3585	6.85496e-17	3.34172e-15
XM_038058454.1	109	126	70	341	457	379	5.07	4.94	2.91	14.23	16.61	15.49	4.30667	15.4433	1.8423	7.32021e-17	3.55459e-15
XM_038062181.1	19030	19664	20878	4715	3538	2974	884.32	770.47	866.58	196.74	128.6	121.53	840.457	148.957	-2.4963	7.47308e-17	3.6147e-15
XM_038047629.1	39	17	16	205	331	155	1.81	0.67	0.66	8.55	12.03	6.33	1.04667	8.97	3.0993	8.64903e-17	4.16729e-15
XM_038050489.1	1092	1404	1839	192	138	198	50.75	55.01	76.33	8.01	5.02	8.09	60.6967	7.04	-3.108	1.12162e-16	5.38334e-15
XM_038060277.1	8915	11129	11468	2166	3148	1915	414.28	436.06	476	90.38	114.43	78.25	442.113	94.3533	-2.2283	1.41293e-16	6.75544e-15
XM_038046606.1	629	669	523	169	199	139	29.23	26.21	21.71	7.05	7.23	5.68	25.7167	6.65333	-1.9506	1.46325e-16	6.96922e-15
XM_038066761.1	5172	5875	5146	1524	1340	1003	240.34	230.19	213.59	63.59	48.71	40.99	228.04	51.0967	-2.158	1.54449e-16	7.32808e-15
XM_038056068.1	97	163	99	444	597	421	4.51	6.39	4.11	18.53	21.7	17.2	5.00333	19.1433	1.9359	1.84073e-16	8.70042e-15
XM_038068853.1	101	105	29	442	612	433	4.69	4.11	1.2	18.44	22.25	17.69	3.33333	19.46	2.5455	1.91113e-16	8.99897e-15
XM_038064175.1	0	1	0	413	344	298	0	0.04	0	17.23	12.5	12.18	0.0133333	13.97	10.0331	2.18736e-16	1.02608e-14
XM_038068555.1	74	83	23	348	451	313	3.44	3.25	0.95	14.52	16.39	12.79	2.54667	14.5667	2.516	2.49413e-16	1.16559e-14
XM_038057053.1	0	0	0	235	230	124	0	0	0	9.81	8.36	5.07	0.001	7.74667	12.9194	2.54907e-16	1.1868e-14
XM_038065716.1	4	21	18	216	178	197	0.19	0.82	0.75	9.01	6.47	8.05	0.586667	7.84333	3.7409	2.69335e-16	1.24929e-14
XM_038064988.1	39	57	27	194	247	271	1.81	2.23	1.12	8.09	8.98	11.07	1.72	9.38	2.4472	3.27195e-16	1.51203e-14
XM_038065212.1	394	527	483	1809	2031	1903	18.31	20.65	20.05	75.48	73.83	77.76	19.67	75.69	1.9441	4.3778e-16	2.01557e-14
XM_038046837.1	153	169	199	21	9	7	7.11	6.62	8.26	0.88	0.33	0.29	7.33	0.5	-3.8738	5.20262e-16	2.38649e-14
XM_038052390.1	690	653	576	1939	2708	2762	32.06	25.59	23.91	80.91	98.43	112.87	27.1867	97.4033	1.8411	5.65185e-16	2.57947e-14
XM_038065332.1	35	21	15	136	255	158	1.63	0.82	0.62	5.67	9.27	6.46	1.02333	7.13333	2.8013	5.66484e-16	2.57947e-14
XM_038052712.1	0	0	0	127	241	157	0	0	0	5.3	8.76	6.42	0.001	6.82667	12.737	6.41348e-16	2.90971e-14
XM_038051734.1	31892	36597	31118	10141	12552	8181	1482.02	1433.94	1291.6	423.15	456.25	334.3	1402.52	404.567	-1.7936	6.45137e-16	2.91626e-14
XM_038046839.1	1703	2034	2095	450	397	383	79.14	79.7	86.96	18.78	14.43	15.65	81.9333	16.2867	-2.3308	6.51047e-16	2.93231e-14
XM_038055158.1	4278	4223	1021	18474	26427	24291	198.8	165.47	42.38	770.86	960.6	992.62	135.55	908.027	2.7439	7.29468e-16	3.27365e-14
XM_038051659.1	71	228	96	5	7	4	3.3	8.93	3.98	0.21	0.25	0.16	5.40333	0.206667	-4.7085	8.03585e-16	3.5933e-14
XM_038054670.1	2238	2533	558	10274	15692	12536	104	99.25	23.16	428.7	570.39	512.27	75.47	503.787	2.7388	8.28399e-16	3.69098e-14
XM_038048811.1	8716	10918	11136	1888	3172	1474	405.03	427.79	462.22	78.78	115.3	60.23	431.68	84.77	-2.3483	9.66199e-16	4.28958e-14
XM_038062588.1	544	666	677	123	67	63	25.28	26.1	28.1	5.13	2.44	2.57	26.4933	3.38	-2.9705	1.05529e-15	4.66846e-14
XM_038056329.1	0	1	0	277	327	266	0	0.04	0	11.56	11.89	10.87	0.0133333	11.44	9.7448	1.108e-15	4.88422e-14
XM_038048778.1	61994	66038	70084	16030	12287	12789	2880.86	2587.49	2908.95	668.88	446.62	522.6	2792.43	546.033	-2.3545	1.20344e-15	5.2862e-14
XM_038052620.1	1905	1987	1648	540	501	487	88.53	77.85	68.4	22.53	18.21	19.9	78.26	20.2133	-1.953	1.24467e-15	5.44808e-14
XM_038054749.1	358	357	267	1062	1183	1340	16.64	13.99	11.08	44.31	43	54.76	13.9033	47.3567	1.7681	1.37255e-15	5.98672e-14
XM_038068594.1	126	166	92	377	570	447	5.86	6.5	3.82	15.73	20.72	18.27	5.39333	18.24	1.7579	1.4383e-15	6.25157e-14
XM_038067344.1	3341	4033	4060	930	732	710	155.26	158.02	168.52	38.81	26.61	29.01	160.6	31.4767	-2.3511	1.49499e-15	6.47534e-14
XM_038064424.1	222	200	104	672	919	533	10.32	7.84	4.32	28.04	33.4	21.78	7.49333	27.74	1.8883	1.61455e-15	6.96891e-14
XM_038057113.1	502	525	256	1486	2871	1324	23.33	20.57	10.63	62.01	104.36	54.1	18.1767	73.49	2.0155	2.09235e-15	9.00002e-14
XM_038051159.1	104	103	63	3	3	1	4.83	4.04	2.61	0.13	0.11	0.04	3.82667	0.0933333	-5.3576	2.31853e-15	9.93852e-14
XM_038054490.1	339	320	254	850	1258	794	15.75	12.54	10.54	35.47	45.73	32.45	12.9433	37.8833	1.5494	2.98071e-15	1.27331e-13
XM_038060275.1	13430	15756	14696	4247	4629	3591	624.09	617.35	609.98	177.21	168.26	146.74	617.14	164.07	-1.9113	3.0025e-15	1.27822e-13
XM_038070956.1	301	446	480	35	37	65	13.99	17.48	19.92	1.46	1.34	2.66	17.13	1.82	-3.2345	3.01769e-15	1.28031e-13
XM_038067144.1	0	0	2	288	179	229	0	0	0.08	12.02	6.51	9.36	0.0266667	9.29667	8.4455	3.07277e-15	1.29924e-13
XM_038057451.1	23	29	6	257	194	130	1.07	1.14	0.25	10.72	7.05	5.31	0.82	7.69333	3.2299	3.15796e-15	1.33073e-13
XM_038050347.1	0	0	0	75	280	188	0	0	0	3.13	10.18	7.68	0.001	6.99667	12.7725	3.59037e-15	1.50783e-13
XM_038062182.1	6402	7185	7554	1676	1044	961	297.5	281.52	313.54	69.93	37.95	39.27	297.52	49.05	-2.6007	4.82348e-15	2.01888e-13
XM_038055372.1	417	500	329	1228	1653	1903	19.38	19.59	13.66	51.24	60.09	77.76	17.5433	63.03	1.8451	4.98533e-15	2.07962e-13
XM_038064698.1	539	739	239	2025	3027	3963	25.05	28.96	9.92	84.5	110.03	161.94	21.31	118.823	2.4792	6.33955e-15	2.63568e-13
XM_038051027.1	5538	5576	3733	1604	1367	1037	257.35	218.48	154.94	66.93	49.69	42.38	210.257	53	-1.9881	7.52234e-15	3.11701e-13
XM_038052966.1	182	222	19	6894	9382	8220	8.46	8.7	0.79	287.66	341.03	335.9	5.98333	321.53	5.7479	8.39683e-15	3.46781e-13
XM_038056719.1	51	70	40	246	332	175	2.37	2.74	1.66	10.26	12.07	7.15	2.25667	9.82667	2.1225	9.33227e-15	3.84137e-13
XM_038057642.1	86	87	13	435	728	550	4	3.41	0.54	18.15	26.46	22.47	2.65	22.36	3.0769	1.30851e-14	5.36835e-13
XM_038062968.1	165	193	127	438	749	660	7.67	7.56	5.27	18.28	27.23	26.97	6.83333	24.16	1.822	1.37914e-14	5.63951e-13
XM_038049969.1	15	22	0	2832	3027	2801	0.7	0.86	0	118.17	110.03	114.46	0.52	114.22	7.7791	1.38787e-14	5.65658e-13
XM_038048010.1	19	45	2	229	460	280	0.88	1.76	0.08	9.56	16.72	11.44	0.906667	12.5733	3.7937	1.42384e-14	5.78424e-13
XM_038063403.1	1349	1472	900	4917	4434	3089	62.69	57.68	37.36	205.17	161.17	126.23	52.5767	164.19	1.6429	1.5366e-14	6.22197e-13
XM_038050200.1	190	243	457	31	22	21	8.83	9.52	18.97	1.29	0.8	0.86	12.44	0.983333	-3.6612	1.63999e-14	6.61906e-13
XM_038064210.1	608	682	364	1368	1949	1568	28.25	26.72	15.11	57.08	70.84	64.07	23.36	63.9967	1.454	1.80048e-14	7.24331e-13
XM_038050981.1	160	168	205	16	30	24	7.44	6.58	8.51	0.67	1.09	0.98	7.51	0.913333	-3.0396	1.83233e-14	7.34765e-13
XM_038061451.1	264	445	255	1214	1219	1517	12.27	17.44	10.58	50.66	44.31	61.99	13.43	52.32	1.9619	1.8524e-14	7.40426e-13
XM_038063102.1	1	4	0	139	161	49	0.05	0.16	0	5.8	5.85	2	0.07	4.55	6.0224	1.95412e-14	7.78581e-13
XM_038069228.1	230	338	394	1704	1899	1468	10.69	13.24	16.35	71.1	69.03	59.99	13.4267	66.7067	2.3127	2.00988e-14	7.98235e-13
XM_038052114.1	39	44	25	136	255	232	1.81	1.72	1.04	5.67	9.27	9.48	1.52333	8.14	2.4178	2.29035e-14	9.06731e-13
XM_038067632.1	33	41	41	175	290	169	1.53	1.61	1.7	7.3	10.54	6.91	1.61333	8.25	2.3543	2.46117e-14	9.71264e-13
XM_038062072.1	128	150	124	16	28	17	5.95	5.88	5.15	0.67	1.02	0.69	5.66	0.793333	-2.8348	2.63038e-14	1.03476e-12
XM_038061700.1	151	238	12	16853	14398	10990	7.02	9.33	0.5	703.22	523.35	449.09	5.61667	558.553	6.6358	3.11159e-14	1.22019e-12
XM_038052461.1	1499	1629	1564	431	417	409	69.66	63.83	64.92	17.98	15.16	16.71	66.1367	16.6167	-1.9928	4.8818e-14	1.90835e-12
XM_038070446.1	2	3	0	47	140	146	0.09	0.12	0	1.96	5.09	5.97	0.07	4.34	5.9542	4.9608e-14	1.93055e-12
XM_038067330.1	3416	3613	839	15359	18106	14283	158.74	141.56	34.82	640.88	658.14	583.65	111.707	627.557	2.49	4.96963e-14	1.93055e-12
XM_038046611.1	343	437	535	84	55	45	15.94	17.12	22.21	3.51	2	1.84	18.4233	2.45	-2.9107	5.335e-14	2.06602e-12
XM_038055681.1	6469	6591	3800	1920	2064	1511	300.61	258.25	157.73	80.11	75.02	61.74	238.863	72.29	-1.7243	5.53388e-14	2.13639e-12
XM_038061530.1	3	2	0	98	104	56	0.14	0.08	0	4.09	3.78	2.29	0.0733333	3.38667	5.5293	7.29905e-14	2.80912e-12
XM_038059239.1	4836	4955	3327	1591	1990	1334	224.73	194.15	138.09	66.39	72.33	54.51	185.657	64.41	-1.5273	8.60042e-14	3.29975e-12
XM_038060828.1	106	112	44	407	484	283	4.93	4.39	1.83	16.98	17.59	11.56	3.71667	15.3767	2.0487	8.7443e-14	3.34463e-12
XM_038051627.1	248	231	173	611	791	809	11.52	9.05	7.18	25.49	28.75	33.06	9.25	29.1	1.6535	9.6688e-14	3.6869e-12
XM_038055482.1	480	516	217	1357	1813	2231	22.31	20.22	9.01	56.62	65.9	91.17	17.18	71.23	2.0518	1.00307e-13	3.8132e-12
XM_038060429.1	9	15	1	80	141	97	0.42	0.59	0.04	3.34	5.13	3.96	0.35	4.14333	3.5654	1.03093e-13	3.90716e-12
XM_038058111.1	520	488	517	84	123	127	24.16	19.12	21.46	3.51	4.47	5.19	21.58	4.39	-2.2974	1.13942e-13	4.30521e-12
XM_038047302.1	973	663	1195	153	210	131	45.22	25.98	49.6	6.38	7.63	5.35	40.2667	6.45333	-2.6415	1.17453e-13	4.42442e-12
XM_038055748.1	0	0	0	83	115	109	0	0	0	3.46	4.18	4.45	0.001	4.03	11.9766	1.30447e-13	4.89905e-12
XM_038066596.1	559	543	369	1217	1908	1142	25.98	21.28	15.32	50.78	69.35	46.67	20.86	55.6	1.4143	1.33888e-13	5.01314e-12
XM_038052066.1	387	479	725	61	115	47	17.98	18.77	30.09	2.55	4.18	1.92	22.28	2.88333	-2.9499	1.53978e-13	5.74803e-12
XM_038051798.1	5	13	1	76	126	77	0.23	0.51	0.04	3.17	4.58	3.15	0.26	3.63333	3.8047	1.77013e-13	6.58816e-12
XM_038057025.1	40	70	27	207	229	223	1.86	2.74	1.12	8.64	8.32	9.11	1.90667	8.69	2.1883	1.89195e-13	7.02053e-12
XM_038070817.1	153	182	18	990	1756	1016	7.11	7.13	0.75	41.31	63.83	41.52	4.99667	48.8867	3.2904	2.64886e-13	9.79998e-12
XM_038055090.1	280	392	73	1280	2975	1363	13.01	15.36	3.03	53.41	108.14	55.7	10.4667	72.4167	2.7905	2.70601e-13	9.98171e-12
XM_038054947.1	41	39	40	163	218	222	1.91	1.53	1.66	6.8	7.92	9.07	1.7	7.93	2.2218	2.77611e-13	1.021e-11
XM_038064144.1	0	0	0	217	48	124	0	0	0	9.05	1.74	5.07	0.001	5.28667	12.3681	2.83537e-13	1.03972e-11
XM_038062071.1	0	3	1	109	117	52	0	0.12	0.04	4.55	4.25	2.12	0.0533333	3.64	6.0928	2.8622e-13	1.04647e-11
XM_038070686.1	3372	3676	2934	1050	1157	1132	156.7	144.03	121.78	43.81	42.06	46.26	140.837	44.0433	-1.677	3.11526e-13	1.13565e-11
XM_038064102.1	48	85	50	241	290	214	2.23	3.33	2.08	10.06	10.54	8.74	2.54667	9.78	1.9412	3.50931e-13	1.27556e-11
XM_038051222.1	1	0	0	138	191	165	0.05	0	0	5.76	6.94	6.74	0.0166667	6.48	8.6029	3.55197e-13	1.2873e-11
XM_038050596.1	26	42	36	237	172	232	1.21	1.65	1.49	9.89	6.25	9.48	1.45	8.54	2.5582	3.61201e-13	1.30526e-11
XM_038051960.1	0	0	0	51	129	142	0	0	0	2.13	4.69	5.8	0.001	4.20667	12.0385	4.05952e-13	1.46272e-11
XM_038067292.1	429	399	253	1019	1120	1122	19.94	15.63	10.5	42.52	40.71	45.85	15.3567	43.0267	1.4864	4.44573e-13	1.59725e-11
XM_038056073.1	16	31	26	215	151	145	0.74	1.21	1.08	8.97	5.49	5.93	1.01	6.79667	2.7505	4.91332e-13	1.76016e-11
XM_038050750.1	334	372	166	800	1119	945	15.52	14.58	6.89	33.38	40.67	38.62	12.33	37.5567	1.6069	5.01647e-13	1.79195e-11
XM_038050202.1	814	615	1502	133	111	117	37.83	24.1	62.34	5.55	4.03	4.78	41.4233	4.78667	-3.1134	5.21818e-13	1.85866e-11
XM_038064492.1	0	0	0	73	120	77	0	0	0	3.05	4.36	3.15	0.001	3.52	11.7814	5.33612e-13	1.89524e-11
XM_038051026.1	57	44	33	172	245	289	2.65	1.72	1.37	7.18	8.91	11.81	1.91333	9.3	2.2811	5.3807e-13	1.90562e-11
XM_038060453.1	0	0	0	89	88	87	0	0	0	3.71	3.2	3.56	0.001	3.49	11.769	5.4676e-13	1.9309e-11
XM_038052449.1	337	443	80	1400	2263	2251	15.66	17.36	3.32	58.42	82.26	91.98	12.1133	77.5533	2.6786	7.11805e-13	2.50664e-11
XM_038056676.1	1721	1981	1263	556	676	595	79.97	77.62	52.42	23.2	24.57	24.31	70.0033	24.0267	-1.5428	7.7366e-13	2.71677e-11
XM_038050826.1	10	13	4	91	89	72	0.46	0.51	0.17	3.8	3.24	2.94	0.38	3.32667	3.13	7.82481e-13	2.74e-11
XM_038055607.1	226	244	29	1279	2469	1193	10.5	9.56	1.2	53.37	89.75	48.75	7.08667	63.9567	3.1739	8.02835e-13	2.80338e-11
XM_038070046.1	427	506	408	104	152	130	19.84	19.83	16.93	4.34	5.53	5.31	18.8667	5.06	-1.8986	8.19075e-13	2.85208e-11
XM_038067419.1	1	1	5	82	63	82	0.05	0.04	0.21	3.42	2.29	3.35	0.1	3.02	4.9165	9.339e-13	3.24282e-11
XM_038070435.1	735	957	119	3826	6621	5304	34.16	37.5	4.94	159.65	240.67	216.74	25.5333	205.687	3.01	1.02918e-12	3.5637e-11
XM_038067738.1	11	11	0	65	184	108	0.51	0.43	0	2.71	6.69	4.41	0.313333	4.60333	3.8769	1.04673e-12	3.61442e-11
XM_038061449.1	217	250	261	53	32	34	10.08	9.8	10.83	2.21	1.16	1.39	10.2367	1.58667	-2.6897	1.15394e-12	3.97357e-11
XM_038050606.1	106	145	124	483	894	364	4.93	5.68	5.15	20.15	32.5	14.87	5.25333	22.5067	2.099	1.49304e-12	5.12707e-11
XM_038054907.1	20	20	8	124	150	74	0.93	0.78	0.33	5.17	5.45	3.02	0.68	4.54667	2.7412	1.51029e-12	5.17202e-11
XM_038050294.1	14	4	5	86	103	73	0.65	0.16	0.21	3.59	3.74	2.98	0.34	3.43667	3.3374	1.59229e-12	5.43785e-11
XM_038062392.1	276	393	355	1072	1442	1532	12.83	15.4	14.73	44.73	52.42	62.6	14.32	53.25	1.8948	1.61847e-12	5.51212e-11
XM_038051791.1	128	175	23	641	1175	761	5.95	6.86	0.95	26.75	42.71	31.1	4.58667	33.52	2.8695	1.74717e-12	5.93418e-11
XM_038064209.1	117	113	35	368	457	469	5.44	4.43	1.45	15.36	16.61	19.16	3.77333	17.0433	2.1753	2.64562e-12	8.96124e-11
XM_038057205.1	788	789	655	1689	2417	2083	36.62	30.91	27.19	70.48	87.86	85.12	31.5733	81.1533	1.3619	2.73283e-12	9.23147e-11
XM_038063882.1	683	722	365	1379	2127	1630	31.74	28.29	15.15	57.54	77.31	66.61	25.06	67.1533	1.4221	2.7443e-12	9.24508e-11
XM_038061292.1	406	379	169	997	1542	882	18.87	14.85	7.01	41.6	56.05	36.04	13.5767	44.5633	1.7147	2.86137e-12	9.61345e-11
XM_038053709.1	768	815	554	1468	2208	1657	35.69	31.93	22.99	61.25	80.26	67.71	30.2033	69.74	1.2073	3.48082e-12	1.16631e-10
XM_038056968.1	143	151	39	546	645	460	6.65	5.92	1.62	22.78	23.45	18.8	4.73	21.6767	2.1962	3.52577e-12	1.1782e-10
XM_038068435.1	1670	2626	1158	88	417	65	77.6	102.89	48.06	3.67	15.16	2.66	76.1833	7.16333	-3.4108	4.44172e-12	1.4803e-10
XM_038054495.1	252	362	377	1187	1642	1094	11.71	14.18	15.65	49.53	59.69	44.7	13.8467	51.3067	1.8896	4.88789e-12	1.62464e-10
XM_038068331.1	295	361	120	816	1340	1609	13.71	14.14	4.98	34.05	48.71	65.75	10.9433	49.5033	2.1775	5.09221e-12	1.68803e-10
XM_038068930.1	10	7	3	56	123	62	0.46	0.27	0.12	2.34	4.47	2.53	0.283333	3.11333	3.4579	5.86215e-12	1.93809e-10
XM_038047082.1	1025	1180	1143	292	409	330	47.63	46.23	47.44	12.18	14.87	13.48	47.1	13.51	-1.8017	5.92148e-12	1.95252e-10
XM_038047303.1	94	129	57	293	432	256	4.37	5.05	2.37	12.23	15.7	10.46	3.93	12.7967	1.7032	6.6171e-12	2.17612e-10
XM_038065792.1	36	61	10	177	406	211	1.67	2.39	0.42	7.39	14.76	8.62	1.49333	10.2567	2.78	6.65457e-12	2.18266e-10
XM_038050201.1	1780	1910	3134	455	446	406	82.72	74.84	130.08	18.99	16.21	16.59	95.88	17.2633	-2.4735	7.08202e-12	2.31675e-10
XM_038065836.1	1	10	0	74	76	95	0.05	0.39	0	3.09	2.76	3.88	0.146667	3.24333	4.4669	8.42573e-12	2.74909e-10
XM_038068110.1	1179	1269	652	2462	3137	2948	54.79	49.72	27.06	102.73	114.03	120.47	43.8567	112.41	1.3579	8.52937e-12	2.77562e-10
XM_038061452.1	362	309	46	1446	2470	1944	16.82	12.11	1.91	60.34	89.78	79.44	10.28	76.52	2.896	8.9132e-12	2.89072e-10
XM_038069996.1	164	162	41	559	1172	496	7.62	6.35	1.7	23.33	42.6	20.27	5.22333	28.7333	2.4597	8.92958e-12	2.89072e-10
XM_038068033.1	192	238	179	49	56	51	8.92	9.33	7.43	2.04	2.04	2.08	8.56	2.05333	-2.0596	1.10742e-11	3.57568e-10
XM_038050832.1	2	3	0	39	88	82	0.09	0.12	0	1.63	3.2	3.35	0.07	2.72667	5.2836	1.15296e-11	3.71305e-10
XM_038064168.1	117	106	22	373	619	700	5.44	4.15	0.91	15.56	22.5	28.6	3.5	22.22	2.6664	1.3096e-11	4.20662e-10
XM_038063504.1	590	586	819	132	156	152	27.42	22.96	33.99	5.51	5.67	6.21	28.1233	5.79667	-2.2785	1.38237e-11	4.42894e-10
XM_038053494.1	42	60	22	167	326	144	1.95	2.35	0.91	6.97	11.85	5.88	1.73667	8.23333	2.2452	1.48013e-11	4.72995e-10
XM_038059232.1	143	159	69	21	20	8	6.65	6.23	2.86	0.88	0.73	0.33	5.24667	0.646667	-3.0203	1.51305e-11	4.82275e-10
XM_038057363.1	90	147	12	620	995	626	4.18	5.76	0.5	25.87	36.17	25.58	3.48	29.2067	3.0691	1.55668e-11	4.94911e-10
XM_038067696.1	0	5	6	64	109	50	0	0.2	0.25	2.67	3.96	2.04	0.15	2.89	4.268	1.56807e-11	4.97263e-10
XM_038052635.1	14	8	4	58	99	100	0.65	0.31	0.17	2.42	3.6	4.09	0.376667	3.37	3.1614	1.81533e-11	5.74206e-10
XM_038068734.1	29	51	29	213	229	113	1.35	2	1.2	8.89	8.32	4.62	1.51667	7.27667	2.2624	1.9647e-11	6.19877e-10
XM_038062408.1	1	15	0	1438	2442	1296	0.05	0.59	0	60	88.76	52.96	0.213333	67.24	8.3001	2.03444e-11	6.40258e-10
XM_038063868.1	447	458	381	1041	1230	998	20.77	17.95	15.81	43.44	44.71	40.78	18.1767	42.9767	1.2415	2.3041e-11	7.23291e-10
XM_038052842.1	120	179	23	578	1051	653	5.58	7.01	0.95	24.12	38.2	26.68	4.51333	29.6667	2.7166	2.49117e-11	7.80043e-10
XM_038050344.1	26	23	27	96	217	137	1.21	0.9	1.12	4.01	7.89	5.6	1.07667	5.83333	2.4377	2.64557e-11	8.26309e-10
XM_038047021.1	247	296	148	598	929	518	11.48	11.6	6.14	24.95	33.77	21.17	9.74	26.63	1.4511	2.80361e-11	8.73475e-10
XM_038056545.1	101	175	34	431	1071	470	4.69	6.86	1.41	17.98	38.93	19.21	4.32	25.3733	2.5542	3.32002e-11	1.03178e-09
XM_038060496.1	0	1	1	99	113	73	0	0.04	0.04	4.13	4.11	2.98	0.0266667	3.74	7.1319	3.35238e-11	1.03924e-09
XM_038050824.1	71	89	1	14888	12516	8250	3.3	3.49	0.04	621.22	454.95	337.12	2.27667	471.097	7.693	3.55616e-11	1.09804e-09
XM_038066005.1	433	376	73	1494	1976	2657	20.12	14.73	3.03	62.34	71.83	108.57	12.6267	80.9133	2.6799	3.55973e-11	1.09804e-09
XM_038063945.1	14	17	0	799	747	666	0.65	0.67	0	33.34	27.15	27.22	0.44	29.2367	6.0541	3.63551e-11	1.11864e-09
XM_038051144.1	2483	2715	2590	866	995	843	115.39	106.38	107.5	36.14	36.17	34.45	109.757	35.5867	-1.6249	3.66489e-11	1.1249e-09
XM_038049353.1	6763	7659	13465	1634	1497	1816	314.28	300.09	558.89	68.18	54.41	74.21	391.087	65.6	-2.5757	3.83058e-11	1.17286e-09
XM_038068545.1	460	694	612	52	128	138	21.38	27.19	25.4	2.17	4.65	5.64	24.6567	4.15333	-2.5696	3.876e-11	1.18385e-09
XM_038060274.1	58966	72402	68470	22476	26324	15807	2740.15	2836.85	2841.96	937.85	956.85	645.93	2806.32	846.877	-1.7285	4.21285e-11	1.28358e-09
XM_038061529.1	3	0	1	48	68	72	0.14	0	0.04	2	2.47	2.94	0.06	2.47	5.3634	4.32484e-11	1.31448e-09
XM_038048001.1	29	24	2	124	237	144	1.35	0.94	0.08	5.17	8.61	5.88	0.79	6.55333	3.0523	4.34167e-11	1.31637e-09
XM_038054723.1	0	0	0	31	82	83	0	0	0	1.29	2.98	3.39	0.001	2.55333	11.3182	4.43237e-11	1.3406e-09
XM_038060303.1	124	164	52	7	21	8	5.76	6.43	2.16	0.29	0.76	0.33	4.78333	0.46	-3.3783	4.83013e-11	1.45736e-09
XM_038050851.1	633	722	651	170	233	220	29.42	28.29	27.02	7.09	8.47	8.99	28.2433	8.18333	-1.7871	5.04675e-11	1.51903e-09
XM_038048809.1	231	220	83	605	1022	511	10.73	8.62	3.45	25.24	37.15	20.88	7.6	27.7567	1.8688	5.32959e-11	1.60029e-09
XM_038060887.1	2	0	0	94	100	78	0.09	0	0	3.92	3.63	3.19	0.03	3.58	6.8989	5.4059e-11	1.61929e-09
XM_038069591.1	461	557	493	1191	1809	1619	21.42	21.82	20.46	49.7	65.76	66.16	21.2333	60.54	1.5116	5.56594e-11	1.66323e-09
XM_038070180.1	92	106	109	15	21	14	4.28	4.15	4.52	0.63	0.76	0.57	4.31667	0.653333	-2.724	6.17769e-11	1.8416e-09
XM_038068067.1	1700	2127	1451	577	917	565	79	83.34	60.23	24.08	33.33	23.09	74.19	26.8333	-1.4672	6.46461e-11	1.92253e-09
XM_038071069.1	540	562	284	1285	2272	1025	25.09	22.02	11.79	53.62	82.59	41.89	19.6333	59.3667	1.5963	6.62582e-11	1.96576e-09
XM_038069779.1	97	139	22	496	780	355	4.51	5.45	0.91	20.7	28.35	14.51	3.62333	21.1867	2.5478	6.90201e-11	2.04283e-09
XM_038059650.1	5	16	0	458	417	467	0.23	0.63	0	19.11	15.16	19.08	0.286667	17.7833	5.955	7.50583e-11	2.21627e-09
XM_038068484.1	4	2	0	30	79	124	0.19	0.08	0	1.25	2.87	5.07	0.09	3.06333	5.089	8.07659e-11	2.37915e-09
XM_038060093.1	12362	12574	14234	4241	2918	2312	574.46	492.67	590.81	176.96	106.07	94.48	552.647	125.837	-2.1348	9.24039e-11	2.71509e-09
XM_038047325.1	1267	1496	1117	501	631	439	58.88	58.62	46.36	20.9	22.94	17.94	54.62	20.5933	-1.4073	9.26072e-11	2.71509e-09
XM_038061911.1	27380	36598	32228	10946	13645	8521	1272.35	1433.98	1337.68	456.74	495.98	348.2	1348	433.64	-1.6363	9.37834e-11	2.74311e-09
XM_038067542.1	2	1	0	51	76	67	0.09	0.04	0	2.13	2.76	2.74	0.0433333	2.54333	5.8751	9.40734e-11	2.74513e-09
XM_038060683.1	174	229	212	876	685	650	8.09	8.97	8.8	36.55	24.9	26.56	8.62	29.3367	1.7669	9.62045e-11	2.80075e-09
XM_038046779.1	217	219	89	496	752	494	10.08	8.58	3.69	20.7	27.33	20.19	7.45	22.74	1.6099	9.8869e-11	2.87159e-09
XM_038056621.1	225	222	136	447	621	573	10.46	8.7	5.64	18.65	22.57	23.41	8.26667	21.5433	1.3819	1.03157e-10	2.98916e-09
XM_038060707.1	10	19	1	61	196	110	0.46	0.74	0.04	2.55	7.12	4.49	0.413333	4.72	3.5134	1.0429e-10	3.01496e-09
XM_038060609.1	277	339	319	81	61	76	12.87	13.28	13.24	3.38	2.22	3.11	13.13	2.90333	-2.1771	1.0708e-10	3.07509e-09
XM_038055380.1	376	605	494	1320	1828	1607	17.47	23.71	20.5	55.08	66.45	65.67	20.56	62.4	1.6017	1.07112e-10	3.07509e-09
XM_038055320.1	376	605	494	1320	1828	1607	17.47	23.71	20.5	55.08	66.45	65.67	20.56	62.4	1.6017	1.07112e-10	3.07509e-09
XM_038064263.1	448	462	380	127	154	64	20.82	18.1	15.77	5.3	5.6	2.62	18.23	4.50667	-2.0162	1.20318e-10	3.44625e-09
XM_038052564.1	7	2	0	76	73	41	0.33	0.08	0	3.17	2.65	1.68	0.136667	2.5	4.1932	1.26737e-10	3.62177e-09
XM_038061932.1	649	788	625	1608	1907	1824	30.16	30.88	25.94	67.1	69.32	74.54	28.9933	70.32	1.2782	1.38762e-10	3.95631e-09
XM_038063786.1	262	352	135	749	1075	590	12.18	13.79	5.6	31.25	39.08	24.11	10.5233	31.48	1.5808	1.40589e-10	3.99924e-09
XM_038057070.1	0	1	0	53	98	146	0	0.04	0	2.21	3.56	5.97	0.0133333	3.91333	8.1972	1.48186e-10	4.20572e-09
XM_038062193.1	182	191	27	710	924	1177	8.46	7.48	1.12	29.63	33.59	48.1	5.68667	37.1067	2.706	1.59396e-10	4.51355e-09
XM_038051044.1	537	828	682	150	159	205	24.95	32.44	28.31	6.26	5.78	8.38	28.5667	6.80667	-2.0693	1.62212e-10	4.58287e-09
XM_038055091.1	1427	1505	1856	5786	5802	5271	66.31	58.97	77.04	241.43	210.9	215.39	67.44	222.573	1.7226	1.84677e-10	5.2057e-09
XM_038051373.1	307	357	315	104	103	88	14.27	13.99	13.07	4.34	3.74	3.6	13.7767	3.89333	-1.8231	2.03589e-10	5.72583e-09
XM_038051430.1	154	321	25	4447	6265	3387	7.16	12.58	1.04	185.56	227.73	138.4	6.92667	183.897	4.7306	2.08082e-10	5.83899e-09
XM_038058824.1	1286	1401	1037	428	661	388	59.76	54.89	43.04	17.86	24.03	15.86	52.5633	19.25	-1.4492	2.1172e-10	5.92769e-09
XM_038048225.1	268	301	110	654	1222	613	12.45	11.79	4.57	27.29	44.42	25.05	9.60333	32.2533	1.7478	2.63344e-10	7.35648e-09
XM_038065885.1	1592	1820	305	4928	8692	9574	73.98	71.31	12.66	205.63	315.95	391.23	52.65	304.27	2.5308	2.72285e-10	7.58917e-09
XM_038068025.1	15	16	7	61	93	104	0.7	0.63	0.29	2.55	3.38	4.25	0.54	3.39333	2.6517	2.78144e-10	7.73515e-09
XM_038054471.1	20725	23840	23952	7563	10155	6644	963.09	934.1	994.17	315.58	369.13	271.5	963.787	318.737	-1.5963	3.09454e-10	8.58666e-09
XM_038068362.1	373	452	603	78	104	118	17.33	17.71	25.03	3.25	3.78	4.82	20.0233	3.95	-2.3418	3.10317e-10	8.59142e-09
XM_038067778.1	0	2	0	83	90	61	0	0.08	0	3.46	3.27	2.49	0.0266667	3.07333	6.8486	3.12104e-10	8.62171e-09
XM_038063961.1	532	557	380	167	184	89	24.72	21.82	15.77	6.97	6.69	3.64	20.77	5.76667	-1.8487	3.31024e-10	9.12408e-09
XM_038060913.1	65	102	95	259	459	305	3.02	4	3.94	10.81	16.68	12.46	3.65333	13.3167	1.8659	3.38096e-10	9.29839e-09
XM_038055106.1	39	33	5	117	242	221	1.81	1.29	0.21	4.88	8.8	9.03	1.10333	7.57	2.7784	3.79875e-10	1.04049e-08
XM_038065718.1	0	0	1	72	102	61	0	0	0.04	3	3.71	2.49	0.0133333	3.06667	7.8455	3.80004e-10	1.04049e-08
XM_038058089.1	352	488	290	774	1147	991	16.36	19.12	12.04	32.3	41.69	40.5	15.84	38.1633	1.2686	3.8118e-10	1.04142e-08
XM_038055731.1	33	31	43	187	158	186	1.53	1.21	1.78	7.8	5.74	7.6	1.50667	7.04667	2.2256	3.96981e-10	1.08221e-08
XM_038069025.1	251	264	442	60	51	59	11.66	10.34	18.35	2.5	1.85	2.41	13.45	2.25333	-2.5775	4.00731e-10	1.09004e-08
XM_038050002.1	138	166	165	385	730	571	6.41	6.5	6.85	16.06	26.53	23.33	6.58667	21.9733	1.7381	4.07813e-10	1.10688e-08
XM_038068001.1	217	243	103	505	747	445	10.08	9.52	4.28	21.07	27.15	18.18	7.96	22.1333	1.4754	4.25485e-10	1.15233e-08
XM_038065755.1	145	105	91	283	490	472	6.74	4.11	3.78	11.81	17.81	19.29	4.87667	16.3033	1.7412	4.41999e-10	1.19445e-08
XM_038050619.1	1087	1184	887	2334	2604	2603	50.51	46.39	36.82	97.39	94.65	106.37	44.5733	99.47	1.1581	4.73669e-10	1.27726e-08
XM_038048535.1	32	58	55	238	301	151	1.49	2.27	2.28	9.93	10.94	6.17	2.01333	9.01333	2.1625	4.75785e-10	1.28019e-08
XM_038064516.1	603	657	608	1386	2079	1467	28.02	25.74	25.24	57.83	75.57	59.95	26.3333	64.45	1.2913	5.19896e-10	1.39586e-08
XM_038058607.1	2962	3296	3069	7606	9143	9805	137.64	129.14	127.38	317.37	332.34	400.67	131.387	350.127	1.4141	5.68216e-10	1.52231e-08
XM_038060052.1	106	97	75	206	552	481	4.93	3.8	3.11	8.6	20.06	19.66	3.94667	16.1067	2.029	5.80985e-10	1.55317e-08
XM_038065133.1	114	115	75	304	297	271	5.3	4.51	3.11	12.68	10.8	11.07	4.30667	11.5167	1.4191	5.96522e-10	1.59128e-08
XM_038063685.1	154	171	27	539	986	545	7.16	6.7	1.12	22.49	35.84	22.27	4.99333	26.8667	2.4277	6.84277e-10	1.82147e-08
XM_038069224.1	470	558	321	1047	1136	905	21.84	21.86	13.32	43.69	41.29	36.98	19.0067	40.6533	1.0969	7.31594e-10	1.94326e-08
XM_038057084.1	3151	3404	2287	1292	1380	1138	146.43	133.38	94.93	53.91	50.16	46.5	124.913	50.19	-1.3155	7.49283e-10	1.986e-08
XM_038065781.1	34	56	60	203	234	308	1.58	2.19	2.49	8.47	8.51	12.59	2.08667	9.85667	2.2399	7.58013e-10	2.00486e-08
XM_038061194.1	6780	6841	4648	11150	15563	12820	315.07	268.04	192.92	465.25	565.7	523.87	258.677	518.273	1.0026	8.43534e-10	2.22632e-08
XM_038060280.1	1825	2514	3673	12892	14328	9808	84.81	98.5	152.45	537.94	520.81	400.79	111.92	486.513	2.12	8.61268e-10	2.26831e-08
XM_038062402.1	31	45	19	131	127	135	1.44	1.76	0.79	5.47	4.62	5.52	1.33	5.20333	1.968	8.99386e-10	2.36369e-08
XM_038053249.1	19	22	21	103	95	125	0.88	0.86	0.87	4.3	3.45	5.11	0.87	4.28667	2.3008	9.06509e-10	2.37739e-08
XM_038056262.1	783	767	103	3400	3486	3825	36.39	30.05	4.28	141.87	126.71	156.3	23.5733	141.627	2.5869	9.18203e-10	2.40299e-08
XM_038047666.1	4	2	0	57	62	32	0.19	0.08	0	2.38	2.25	1.31	0.09	1.98	4.4594	9.85876e-10	2.57467e-08
XM_038054663.1	664	850	636	2030	1802	2197	30.86	33.3	26.4	84.7	65.5	89.78	30.1867	79.9933	1.406	1.04132e-09	2.71375e-08
XM_038052404.1	18	21	0	788	1784	1226	0.84	0.82	0	32.88	64.85	50.1	0.553333	49.2767	6.4766	1.07289e-09	2.79018e-08
XM_038050695.1	3	3	3	78	39	42	0.14	0.12	0.12	3.25	1.42	1.72	0.126667	2.13	4.0717	1.28563e-09	3.33645e-08
XM_038066004.1	32	19	4	88	162	241	1.49	0.74	0.17	3.67	5.89	9.85	0.8	6.47	3.0157	1.46272e-09	3.78813e-08
XM_038064230.1	299	393	100	763	1339	1016	13.89	15.4	4.15	31.84	48.67	41.52	11.1467	40.6767	1.8676	1.48587e-09	3.8401e-08
XM_038046561.1	4929	6031	844	19977	26372	20080	229.05	236.31	35.03	833.57	958.6	820.54	166.797	870.903	2.3844	1.52559e-09	3.93456e-08
XM_038070339.1	79	98	57	15	13	5	3.67	3.84	2.37	0.63	0.47	0.2	3.29333	0.433333	-2.926	1.53722e-09	3.95636e-08
XM_038052646.1	1018	1024	538	1729	2713	2446	47.31	40.12	22.33	72.15	98.62	99.95	36.5867	90.24	1.3024	1.61162e-09	4.13926e-08
XM_038057496.1	375	377	431	978	1522	1432	17.43	14.77	17.89	40.81	55.32	58.52	16.6967	51.55	1.6264	1.63359e-09	4.18704e-08
XM_038053864.1	181	161	67	390	586	371	8.41	6.31	2.78	16.27	21.3	15.16	5.83333	17.5767	1.5913	1.65999e-09	4.24596e-08
XM_038058877.1	352	385	383	109	114	118	16.36	15.09	15.9	4.55	4.14	4.82	15.7833	4.50333	-1.8093	1.97465e-09	5.04043e-08
XM_038047502.1	170	160	187	38	48	42	7.9	6.27	7.76	1.59	1.74	1.72	7.31	1.68333	-2.1186	1.98582e-09	5.05855e-08
XM_038057073.1	0	1	0	67	49	87	0	0.04	0	2.8	1.78	3.56	0.0133333	2.71333	7.6689	2.00012e-09	5.08455e-08
XM_038054221.1	1352	1322	1028	2466	3070	2810	62.83	51.8	42.67	102.9	111.59	114.83	52.4333	109.773	1.066	2.10408e-09	5.33792e-08
XM_038047412.1	233	292	40	876	1464	890	10.83	11.44	1.66	36.55	53.22	36.37	7.97667	42.0467	2.3981	2.14598e-09	5.43313e-08
XM_038071278.1	2051	3605	138	122958	98362	80371	95.31	141.25	5.73	5130.61	3575.37	3284.24	80.7633	3996.74	5.629	2.36923e-09	5.98616e-08
XM_038058071.1	393	372	41	4368	6202	6027	18.26	14.58	1.7	182.26	225.44	246.28	11.5133	217.993	4.2429	2.44159e-09	6.15648e-08
XM_038046484.1	128	193	22	597	1331	484	5.95	7.56	0.91	24.91	48.38	19.78	4.80667	31.0233	2.6902	2.48753e-09	6.25962e-08
XM_038046714.1	214	228	131	378	695	578	9.94	8.93	5.44	15.77	25.26	23.62	8.10333	21.55	1.4111	2.69033e-09	6.75627e-08
XM_038052725.1	31	44	1	1601	1390	1065	1.44	1.72	0.04	66.8	50.53	43.52	1.06667	53.6167	5.6515	3.33317e-09	8.35375e-08
XM_038064344.1	67	47	15	193	200	227	3.11	1.84	0.62	8.05	7.27	9.28	1.85667	8.2	2.1429	3.41924e-09	8.55223e-08
XM_038050806.1	379	722	204	80	123	38	17.61	28.29	8.47	3.34	4.47	1.55	18.1233	3.12	-2.5382	3.46866e-09	8.65842e-08
XM_038049745.1	277	272	178	643	597	672	12.87	10.66	7.39	26.83	21.7	27.46	10.3067	25.33	1.2973	3.86212e-09	9.62125e-08
XM_038061073.1	1438	1514	1049	546	745	447	66.82	59.32	43.54	22.78	27.08	18.27	56.56	22.71	-1.3165	4.13274e-09	1.02748e-07
XM_038070841.1	790	980	1285	268	253	270	36.71	38.4	53.34	11.18	9.2	11.03	42.8167	10.47	-2.0319	4.27569e-09	1.0609e-07
XM_038061655.1	20735	20502	23101	7330	4333	2624	963.56	803.31	958.84	305.86	157.5	107.23	908.57	190.197	-2.2561	4.66657e-09	1.15558e-07
XM_038048139.1	12	22	2	55	158	99	0.56	0.86	0.08	2.29	5.74	4.05	0.5	4.02667	3.0096	4.99683e-09	1.2349e-07
XM_038056871.1	1204	1243	752	2179	2481	2150	55.95	48.7	31.21	90.92	90.18	87.86	45.2867	89.6533	0.9853	5.0085e-09	1.23533e-07
XM_038056693.1	0	0	0	19	48	48	0	0	0	0.79	1.74	1.96	0.001	1.49667	10.5475	5.05794e-09	1.24505e-07
XM_038054796.1	199	218	82	387	694	507	9.25	8.54	3.4	16.15	25.23	20.72	7.06333	20.7	1.5512	5.62127e-09	1.38099e-07
XM_038057630.1	1	0	2	50	54	36	0.05	0	0.08	2.09	1.96	1.47	0.0433333	1.84	5.4081	5.85724e-09	1.43403e-07
XM_038062688.1	522	621	218	1186	1489	1213	24.26	24.33	9.05	49.49	54.12	49.57	19.2133	51.06	1.4101	5.86024e-09	1.43403e-07
XM_038064166.1	14593	14376	4396	35356	38370	44290	678.14	563.28	182.46	1475.28	1394.72	1809.85	474.627	1559.95	1.7166	6.77393e-09	1.65436e-07
XM_038057542.1	224	224	102	414	611	503	10.41	8.78	4.23	17.27	22.21	20.55	7.80667	20.01	1.3579	6.90006e-09	1.68186e-07
XM_038049024.1	11590	12930	10115	5104	6279	4838	538.59	506.62	419.84	212.97	228.24	197.7	488.35	212.97	-1.1973	7.29708e-09	1.77389e-07
XM_038059836.1	1	1	0	74	103	26	0.05	0.04	0	3.09	3.74	1.06	0.03	2.63	6.454	7.30617e-09	1.77389e-07
XM_038067287.1	269	229	190	488	757	811	12.5	8.97	7.89	20.36	27.52	33.14	9.78667	27.0067	1.4644	7.49297e-09	1.8157e-07
XM_038051370.1	1554	1499	1239	3113	3355	3236	72.21	58.73	51.43	129.89	121.95	132.23	60.79	128.023	1.0745	8.31521e-09	2.01102e-07
XM_038060143.1	318	351	241	579	884	842	14.78	13.75	10	24.16	32.13	34.41	12.8433	30.2333	1.2351	8.37584e-09	2.02175e-07
XM_038068533.1	203	191	77	405	543	509	9.43	7.48	3.2	16.9	19.74	20.8	6.70333	19.1467	1.5141	8.69238e-09	2.09409e-07
XM_038051943.1	93	106	63	17	19	19	4.32	4.15	2.61	0.71	0.69	0.78	3.69333	0.726667	-2.3456	8.94043e-09	2.14968e-07
XM_038068829.1	1566	1585	231	4884	8275	5341	72.77	62.1	9.59	203.79	300.79	218.25	48.1533	240.943	2.323	1.02816e-08	2.46738e-07
XM_038065538.1	409	554	361	164	165	159	19.01	21.71	14.98	6.84	6	6.5	18.5667	6.44667	-1.5261	1.05358e-08	2.52351e-07
XM_038069759.1	916	970	283	2479	4200	1728	42.57	38.01	11.75	103.44	152.67	70.61	30.7767	108.907	1.8232	1.06573e-08	2.54772e-07
XM_038062114.1	617	590	375	209	233	184	28.67	23.12	15.56	8.72	8.47	7.52	22.45	8.23667	-1.4466	1.10195e-08	2.62924e-07
XM_038070877.1	296	311	242	606	832	992	13.76	12.19	10.04	25.29	30.24	40.54	11.9967	32.0233	1.4165	1.14864e-08	2.7354e-07
XM_038054857.1	3222	3746	4291	960	1522	1251	149.73	146.78	178.1	40.06	55.32	51.12	158.203	48.8333	-1.6958	1.29735e-08	3.08363e-07
XM_038068245.1	70	133	35	319	409	206	3.25	5.21	1.45	13.31	14.87	8.42	3.30333	12.2	1.8849	1.34582e-08	3.19273e-07
XM_038065490.1	96	109	90	14	27	24	4.46	4.27	3.74	0.58	0.98	0.98	4.15667	0.846667	-2.2956	1.34944e-08	3.19521e-07
XM_038057058.1	497	622	647	1362	2116	2007	23.1	24.37	26.85	56.83	76.91	82.01	24.7733	71.9167	1.5375	1.35975e-08	3.21351e-07
XM_038062301.1	0	1	0	38	49	75	0	0.04	0	1.59	1.78	3.06	0.0133333	2.14333	7.3287	1.39771e-08	3.29695e-07
XM_038050998.1	9	11	3	28	107	99	0.42	0.43	0.12	1.17	3.89	4.05	0.323333	3.03667	3.2314	1.41864e-08	3.33999e-07
XM_038067129.1	1567	1796	653	3113	6306	3197	72.82	70.37	27.1	129.89	229.22	130.64	56.7633	163.25	1.5241	1.43996e-08	3.38377e-07
XM_038054750.1	32	30	19	92	108	129	1.49	1.18	0.79	3.84	3.93	5.27	1.15333	4.34667	1.9141	1.48647e-08	3.48647e-07
XM_038062391.1	1416	1605	1740	4066	4764	4481	65.8	62.89	72.22	169.66	173.17	183.11	66.97	175.313	1.3883	1.51953e-08	3.55731e-07
XM_038054649.1	145	185	104	44	47	35	6.74	7.25	4.32	1.84	1.71	1.43	6.10333	1.66	-1.8784	1.52474e-08	3.5628e-07
XM_038051025.1	2	1	0	51	58	27	0.09	0.04	0	2.13	2.11	1.1	0.0433333	1.78	5.3603	1.53204e-08	3.57312e-07
XM_038069339.1	22	12	6	109	67	82	1.02	0.47	0.25	4.55	2.44	3.35	0.58	3.44667	2.5711	1.6568e-08	3.85686e-07
XM_038065337.1	277	322	435	1341	1162	1323	12.87	12.62	18.06	55.96	42.24	54.06	14.5167	50.7533	1.8058	1.70522e-08	3.96216e-07
XM_038061460.1	77	63	84	15	11	5	3.58	2.47	3.49	0.63	0.4	0.2	3.18	0.41	-2.9553	1.73046e-08	4.00819e-07
XM_038068264.1	1	0	0	49	44	57	0.05	0	0	2.04	1.6	2.33	0.0166667	1.99	6.8997	1.73148e-08	4.00819e-07
XM_038050755.1	12	4	2	40	93	52	0.56	0.16	0.08	1.67	3.38	2.12	0.266667	2.39	3.1639	1.85431e-08	4.28455e-07
XM_038071231.1	2189	2050	2107	853	821	730	101.72	80.32	87.45	35.59	29.84	29.83	89.83	31.7533	-1.5003	1.92553e-08	4.44087e-07
XM_038060593.1	15567	18625	20233	5892	6090	6428	723.4	729.76	839.8	245.85	221.37	262.67	764.32	243.297	-1.6515	2.03872e-08	4.6932e-07
XM_038058396.1	141	214	88	315	549	392	6.55	8.38	3.65	13.14	19.96	16.02	6.19333	16.3733	1.4026	2.04253e-08	4.69329e-07
XM_038068746.1	242	308	54	716	991	926	11.25	12.07	2.24	29.88	36.02	37.84	8.52	34.58	2.021	2.13674e-08	4.9007e-07
XM_038052645.1	291	296	345	1005	886	985	13.52	11.6	14.32	41.94	32.21	40.25	13.1467	38.1333	1.5364	2.29838e-08	5.26172e-07
XM_038048313.1	201	250	168	477	597	372	9.34	9.8	6.97	19.9	21.7	15.2	8.70333	18.9333	1.1213	2.30422e-08	5.26541e-07
XM_038047449.1	3	18	0	521	672	336	0.14	0.71	0	21.74	24.43	13.73	0.283333	19.9667	6.1389	2.32899e-08	5.30635e-07
XM_038067923.1	100908	109136	92489	258610	230947	216928	4689.2	4276.15	3838.91	10790.9	8394.72	8864.45	4268.09	9350.02	1.1314	2.33068e-08	5.30635e-07
XM_038057373.1	7	5	0	38	52	52	0.33	0.2	0	1.59	1.89	2.12	0.176667	1.86667	3.4014	2.39715e-08	5.44771e-07
XM_038047413.1	123	109	87	23	37	14	5.72	4.27	3.61	0.96	1.34	0.57	4.53333	0.956667	-2.2445	2.49032e-08	5.64716e-07
XM_038060271.1	111648	141435	117744	46916	62698	29471	5188.29	5541.69	4887.16	1957.64	2279.02	1204.29	5205.71	1813.65	-1.5212	2.494e-08	5.64716e-07
XM_038064808.1	416	536	281	728	1591	1028	19.33	21	11.66	30.38	57.83	42.01	17.33	43.4067	1.3246	2.57268e-08	5.80811e-07
XM_038054803.1	1018	1626	698	235	480	352	47.31	63.71	28.97	9.81	17.45	14.38	46.6633	13.88	-1.7493	2.57443e-08	5.80811e-07
XM_038059849.1	3278	4385	4241	1416	1677	1375	152.33	171.81	176.03	59.08	60.96	56.19	166.723	58.7433	-1.505	2.65102e-08	5.97007e-07
XM_038057864.1	224	250	159	71	62	68	10.41	9.8	6.6	2.96	2.25	2.78	8.93667	2.66333	-1.7465	2.69953e-08	6.06832e-07
XM_038066463.1	153	202	59	350	537	472	7.11	7.91	2.45	14.6	19.52	19.29	5.82333	17.8033	1.6122	2.90544e-08	6.51118e-07
XM_038055005.1	573	596	742	1452	2782	3078	26.63	23.35	30.8	60.59	101.12	125.78	26.9267	95.83	1.8314	2.90701e-08	6.51118e-07
XM_038057147.1	928	996	1432	226	245	353	43.12	39.03	59.44	9.43	8.91	14.42	47.1967	10.92	-2.1117	2.92456e-08	6.53871e-07
XM_038067786.1	1116	1211	744	327	521	197	51.86	47.45	30.88	13.64	18.94	8.05	43.3967	13.5433	-1.68	2.97808e-08	6.63963e-07
XM_038058898.1	17	11	0	44	166	113	0.79	0.43	0	1.84	6.03	4.62	0.406667	4.16333	3.3558	2.98038e-08	6.63963e-07
XM_038047862.1	17	20	2	79	124	60	0.79	0.78	0.08	3.3	4.51	2.45	0.55	3.42	2.6365	2.98778e-08	6.64421e-07
XM_038068242.1	0	0	2	55	38	57	0	0	0.08	2.29	1.38	2.33	0.0266667	2	6.2288	3.02508e-08	6.71514e-07
XM_038050898.1	763	738	288	1389	2026	1546	35.46	28.92	11.95	57.96	73.64	63.18	25.4433	64.9267	1.3515	3.05881e-08	6.77792e-07
XM_038052540.1	0	0	0	32	42	17	0	0	0	1.34	1.53	0.69	0.001	1.18667	10.2127	3.07452e-08	6.8006e-07
XM_038064414.1	127	191	30	392	578	793	5.9	7.48	1.25	16.36	21.01	32.4	4.87667	23.2567	2.2537	3.16883e-08	6.99675e-07
XM_038050831.1	6135	7640	9778	2523	1992	2167	285.09	299.35	405.85	105.28	72.41	88.55	330.097	88.7467	-1.8951	3.19392e-08	7.03966e-07
XM_038063800.1	44	60	23	1	4	2	2.04	2.35	0.95	0.04	0.15	0.08	1.78	0.09	-4.3058	3.6438e-08	8.01701e-07
XM_038064356.1	40	66	2	1162	1347	1188	1.86	2.59	0.08	48.49	48.96	48.55	1.51	48.6667	5.0103	3.73359e-08	8.20005e-07
XM_038052768.1	5870	5801	1992	12609	13603	17248	272.78	227.29	82.68	526.13	494.46	704.81	194.25	575.133	1.566	3.98022e-08	8.7263e-07
XM_038067204.1	821	879	1857	7156	5402	5619	38.15	34.44	77.08	298.6	196.36	229.61	49.89	241.523	2.2753	3.99435e-08	8.74186e-07
XM_038068189.1	67	64	8	333	206	285	3.11	2.51	0.33	13.89	7.49	11.65	1.98333	11.01	2.4728	4.08268e-08	8.91948e-07
XM_038058882.1	12710	14868	10103	5024	5618	5788	590.63	582.56	419.34	209.63	204.21	236.52	530.843	216.787	-1.292	4.11292e-08	8.96129e-07
XM_038058884.1	12710	14867	10103	5024	5618	5788	590.63	582.52	419.34	209.63	204.21	236.52	530.83	216.787	-1.292	4.11624e-08	8.96129e-07
XM_038064739.1	2042	2415	1218	734	969	748	94.89	94.62	50.56	30.63	35.22	30.57	80.0233	32.14	-1.3161	4.20312e-08	9.12545e-07
XM_038056341.1	716	730	439	1257	1489	1116	33.27	28.6	18.22	52.45	54.12	45.6	26.6967	50.7233	0.926	4.20632e-08	9.12545e-07
XM_038070436.1	215	228	22	686	1151	1040	9.99	8.93	0.91	28.62	41.84	42.5	6.61	37.6533	2.5101	4.22457e-08	9.14907e-07
XM_038060094.1	93	133	77	252	410	202	4.32	5.21	3.2	10.52	14.9	8.25	4.24333	11.2233	1.4032	4.23345e-08	9.15111e-07
XM_038058897.1	3	3	0	31	55	30	0.14	0.12	0	1.29	2	1.23	0.0866667	1.50667	4.1197	4.24024e-08	9.15111e-07
XM_038061532.1	0	0	0	27	37	20	0	0	0	1.13	1.34	0.82	0.001	1.09667	10.0989	4.32526e-08	9.31842e-07
XM_038055412.1	96	108	49	223	295	184	4.46	4.23	2.03	9.31	10.72	7.52	3.57333	9.18333	1.3617	4.34907e-08	9.34905e-07
XM_038070433.1	462	1051	684	1876	4281	1870	21.47	41.18	28.39	78.28	155.61	76.41	30.3467	103.433	1.7691	4.35452e-08	9.34905e-07
XM_038051704.1	5	7	2	25	68	57	0.23	0.27	0.08	1.04	2.47	2.33	0.193333	1.94667	3.3318	4.53395e-08	9.7175e-07
XM_038050197.1	549	600	858	187	142	182	25.51	23.51	35.61	7.8	5.16	7.44	28.21	6.8	-2.0526	4.64026e-08	9.92824e-07
XM_038063258.1	78	86	37	149	319	201	3.62	3.37	1.54	6.22	11.6	8.21	2.84333	8.67667	1.6096	4.82266e-08	1.03008e-06
XM_038048632.1	66	70	47	13	10	7	3.07	2.74	1.95	0.54	0.36	0.29	2.58667	0.396667	-2.7051	4.87091e-08	1.0386e-06
XM_038065229.1	453	494	373	897	1016	1026	21.05	19.36	15.48	37.43	36.93	41.93	18.63	38.7633	1.0571	4.92492e-08	1.04832e-06
XM_038060227.1	1294	1438	1760	478	528	494	60.13	56.34	73.05	19.95	19.19	20.19	63.1733	19.7767	-1.6755	4.95454e-08	1.05282e-06
XM_038051141.1	771	780	668	317	347	285	35.83	30.56	27.73	13.23	12.61	11.65	31.3733	12.4967	-1.328	5.11405e-08	1.08486e-06
XM_038059985.1	1098	983	855	2148	2314	2572	51.02	38.52	35.49	89.63	84.11	105.1	41.6767	92.9467	1.1572	5.15931e-08	1.0926e-06
XM_038049995.1	37	40	41	1	2	4	1.72	1.57	1.7	0.04	0.07	0.16	1.66333	0.09	-4.208	5.27732e-08	1.11569e-06
XM_038059956.1	402	397	492	124	97	133	18.68	15.56	20.42	5.17	3.53	5.43	18.22	4.71	-1.9517	5.37904e-08	1.13526e-06
XM_038058678.1	230	238	151	59	86	72	10.69	9.33	6.27	2.46	3.13	2.94	8.76333	2.84333	-1.6239	5.45349e-08	1.14902e-06
XM_038060127.1	88	121	9	445	537	357	4.09	4.74	0.37	18.57	19.52	14.59	3.06667	17.56	2.5175	5.46843e-08	1.15022e-06
XM_038060334.1	0	2	0	59	45	37	0	0.08	0	2.46	1.64	1.51	0.0266667	1.87	6.1319	5.4846e-08	1.15167e-06
XM_038067258.1	130	191	110	294	463	307	6.04	7.48	4.57	12.27	16.83	12.55	6.03	13.8833	1.2031	5.54605e-08	1.16261e-06
XM_038065422.1	38	81	11	198	219	210	1.77	3.17	0.46	8.26	7.96	8.58	1.8	8.26667	2.1993	5.73687e-08	1.20059e-06
XM_038051952.1	39	121	36	192	391	245	1.81	4.74	1.49	8.01	14.21	10.01	2.68	10.7433	2.0031	6.73701e-08	1.40753e-06
XM_038059233.1	226	442	164	36	73	79	10.5	17.32	6.81	1.5	2.65	3.23	11.5433	2.46	-2.2303	6.95707e-08	1.45106e-06
XM_038055378.1	17185	17923	3076	56298	52549	58585	798.59	702.26	127.67	2349.12	1910.11	2393.99	542.84	2217.74	2.0305	7.07035e-08	1.47222e-06
XM_038067895.1	42	27	14	103	142	91	1.95	1.06	0.58	4.3	5.16	3.72	1.19667	4.39333	1.8763	7.1122e-08	1.47846e-06
XM_038063991.1	144442	163163	259360	52537	38693	51244	6712.22	6393.03	10765.2	2192.19	1406.46	2094.01	7956.8	1897.55	-2.068	7.21567e-08	1.49746e-06
XM_038052173.1	33	54	23	129	178	89	1.53	2.12	0.95	5.38	6.47	3.64	1.53333	5.16333	1.7516	7.53278e-08	1.56067e-06
XM_038057348.1	35	54	6	124	229	156	1.63	2.12	0.25	5.17	8.32	6.37	1.33333	6.62	2.3118	7.74375e-08	1.60171e-06
XM_038057629.1	18	7	11	60	79	67	0.84	0.27	0.46	2.5	2.87	2.74	0.523333	2.70333	2.3689	8.36519e-08	1.72737e-06
XM_038059808.1	114	106	24	256	588	271	5.3	4.15	1	10.68	21.37	11.07	3.48333	14.3733	2.0449	8.47276e-08	1.74668e-06
XM_038069659.1	906	1101	595	1661	2479	1430	42.1	43.14	24.7	69.31	90.11	58.43	36.6467	72.6167	0.9866	9.00045e-08	1.85239e-06
XM_038065149.1	345	349	390	100	112	130	16.03	13.67	16.19	4.17	4.07	5.31	15.2967	4.51667	-1.7599	9.37285e-08	1.92585e-06
XM_038046884.1	0	0	0	17	35	26	0	0	0	0.71	1.27	1.06	0.001	1.01333	9.9849	9.48242e-08	1.94515e-06
XM_038060765.1	4	2	6	33	73	34	0.19	0.08	0.25	1.38	2.65	1.39	0.173333	1.80667	3.3817	9.5009e-08	1.94573e-06
XM_038063975.1	2448	3914	3361	1158	1554	873	113.76	153.36	139.5	48.32	56.49	35.67	135.54	46.8267	-1.5333	9.76046e-08	1.9956e-06
XM_038051951.1	355	409	33	3503	6594	4695	16.5	16.03	1.37	146.17	239.69	191.85	11.3	192.57	4.091	9.88674e-08	2.0181e-06
XM_038046497.1	13	5	0	45	68	72	0.6	0.2	0	1.88	2.47	2.94	0.266667	2.43	3.1878	1.01018e-07	2.05861e-06
XM_038056510.1	4	6	2	28	42	61	0.19	0.24	0.08	1.17	1.53	2.49	0.17	1.73	3.3472	1.02543e-07	2.08627e-06
XM_038054576.1	1574	2188	1463	686	1021	685	73.14	85.73	60.72	28.62	37.11	27.99	73.1967	31.24	-1.2284	1.06011e-07	2.15331e-06
XM_038052044.1	580	684	197	1255	2166	1192	26.95	26.8	8.18	52.37	78.73	48.71	20.6433	59.9367	1.5378	1.06598e-07	2.16169e-06
XM_038071147.1	343	429	287	106	192	119	15.94	16.81	11.91	4.42	6.98	4.86	14.8867	5.42	-1.4577	1.07335e-07	2.17311e-06
XM_038048817.1	24559	27450	29983	82449	71672	69292	1141.26	1075.54	1244.49	3440.31	2605.21	2831.52	1153.76	2959.01	1.3588	1.10024e-07	2.22392e-06
XM_038057788.1	75	116	39	12	16	12	3.49	4.55	1.62	0.5	0.58	0.49	3.22	0.523333	-2.6213	1.10677e-07	2.23348e-06
XM_038063307.1	295	294	259	584	705	617	13.71	11.52	10.75	24.37	25.63	25.21	11.9933	25.07	1.0637	1.11095e-07	2.23829e-06
XM_038052328.1	8080	8291	8644	2753	3085	3473	375.48	324.86	358.78	114.87	112.14	141.92	353.04	122.977	-1.5214	1.14431e-07	2.30176e-06
XM_038065845.1	10	6	0	23	90	109	0.46	0.24	0	0.96	3.27	4.45	0.233333	2.89333	3.6323	1.15765e-07	2.32483e-06
XM_038052714.1	462	467	551	152	198	169	21.47	18.3	22.87	6.34	7.2	6.91	20.88	6.81667	-1.615	1.23384e-07	2.47385e-06
XM_038059303.1	19785	21715	24408	8523	10379	6734	919.41	850.83	1013.09	355.64	377.27	275.18	927.777	336.03	-1.4652	1.25181e-07	2.50583e-06
XM_038057634.1	15	18	10	65	60	84	0.7	0.71	0.42	2.71	2.18	3.43	0.61	2.77333	2.1847	1.32897e-07	2.65601e-06
XM_038049821.1	279	198	27	824	1286	747	12.97	7.76	1.12	34.38	46.74	30.53	7.28333	37.2167	2.3533	1.34527e-07	2.68429e-06
XM_038052907.1	19328	19662	19972	53302	47435	44440	898.17	770.39	828.97	2224.11	1724.22	1815.98	832.51	1921.44	1.2066	1.41374e-07	2.81638e-06
XM_038051653.1	1110	1402	1262	2908	3057	3126	51.58	54.93	52.38	121.34	111.12	127.74	52.9633	120.067	1.1808	1.59068e-07	3.1638e-06
XM_038060309.1	2417	2283	1939	4371	4913	4237	112.32	89.45	80.48	182.39	178.58	173.14	94.0833	178.037	0.9202	1.62762e-07	3.23209e-06
XM_038063702.1	1	13	5	33	81	75	0.05	0.51	0.21	1.38	2.94	3.06	0.256667	2.46	3.2607	1.69503e-07	3.3606e-06
XM_038064775.1	231	221	27	610	965	947	10.73	8.66	1.12	25.45	35.08	38.7	6.83667	33.0767	2.2744	1.72466e-07	3.41388e-06
XM_038066528.1	54	109	46	161	273	217	2.51	4.27	1.91	6.72	9.92	8.87	2.89667	8.50333	1.5536	1.76038e-07	3.47907e-06
XM_038060035.1	365	490	305	115	217	110	16.96	19.2	12.66	4.8	7.89	4.49	16.2733	5.72667	-1.5067	1.79804e-07	3.54785e-06
XM_038070925.1	53	49	49	128	172	180	2.46	1.92	2.03	5.34	6.25	7.36	2.13667	6.31667	1.5638	1.82137e-07	3.58818e-06
XM_038064606.1	24	19	6	58	140	68	1.12	0.74	0.25	2.42	5.09	2.78	0.703333	3.43	2.2859	1.85135e-07	3.64148e-06
XM_038046498.1	194	189	124	493	515	289	9.02	7.41	5.15	20.57	18.72	11.81	7.19333	17.0333	1.2436	1.88778e-07	3.70726e-06
XM_038059798.1	110	111	145	22	45	16	5.11	4.35	6.02	0.92	1.64	0.65	5.16	1.07	-2.2698	1.90633e-07	3.7378e-06
XM_038055178.1	4496	4856	4023	8319	10040	9641	208.93	190.27	166.98	347.12	364.95	393.97	188.727	368.68	0.9661	1.92281e-07	3.76417e-06
XM_038062393.1	4862	5532	3381	8463	9304	8698	225.94	216.75	140.33	353.13	338.19	355.43	194.34	348.917	0.8443	1.9301e-07	3.77249e-06
XM_038067280.1	0	2	6	17	92	67	0	0.08	0.25	0.71	3.34	2.74	0.11	2.26333	4.3629	2.09973e-07	4.0976e-06
XM_038065270.1	301	330	313	115	60	81	13.99	12.93	12.99	4.8	2.18	3.31	13.3033	3.43	-1.9555	2.16301e-07	4.21448e-06
XM_038046471.1	51	60	24	112	187	126	2.37	2.35	1	4.67	6.8	5.15	1.90667	5.54	1.5388	2.17177e-07	4.22492e-06
XM_038061874.1	42	44	11	110	204	98	1.95	1.72	0.46	4.59	7.42	4	1.37667	5.33667	1.9548	2.20907e-07	4.29077e-06
XM_038052647.1	26704	42166	26572	12702	18430	10392	1240.94	1652.14	1102.91	530.01	669.91	424.65	1332	541.523	-1.2985	2.21803e-07	4.30146e-06
XM_038047151.1	9185	10420	10996	3711	4244	4108	426.83	408.28	456.41	154.85	154.27	167.87	430.507	158.997	-1.437	2.27406e-07	4.40325e-06
XM_038049410.1	694	824	469	277	294	280	32.25	32.29	19.47	11.56	10.69	11.44	28.0033	11.23	-1.3182	2.30912e-07	4.46418e-06
XM_038061888.1	51	66	4	598	1133	542	2.37	2.59	0.17	24.95	41.18	22.15	1.71	29.4267	4.1051	2.32086e-07	4.47991e-06
XM_038056367.1	314	266	147	447	830	625	14.59	10.42	6.1	18.65	30.17	25.54	10.37	24.7867	1.2571	2.37665e-07	4.58049e-06
XM_038065295.1	476	677	598	1284	1624	1905	22.12	26.53	24.82	53.58	59.03	77.85	24.49	63.4867	1.3743	2.44174e-07	4.69864e-06
XM_038060979.1	302	332	187	488	701	643	14.03	13.01	7.76	20.36	25.48	26.28	11.6	24.04	1.0513	2.50825e-07	4.81917e-06
XM_038047834.1	86	101	9	356	467	253	4	3.96	0.37	14.85	16.98	10.34	2.77667	14.0567	2.3398	2.58682e-07	4.96246e-06
XM_038070988.1	302	315	291	97	92	117	14.03	12.34	12.08	4.05	3.34	4.78	12.8167	4.05667	-1.6597	2.63987e-07	5.05642e-06
XM_038052769.1	166	219	83	275	1104	519	7.71	8.58	3.45	11.47	40.13	21.21	6.58	24.27	1.883	2.68402e-07	5.13308e-06
XM_038063687.1	3900	4506	3688	7089	10068	9767	181.23	176.55	153.08	295.8	365.96	399.11	170.287	353.623	1.0542	2.7976e-07	5.34208e-06
XM_038057967.1	1219	1164	574	2051	2465	1947	56.65	45.61	23.82	85.58	89.6	79.56	42.0267	84.9133	1.0147	2.81146e-07	5.36032e-06
XM_038064030.1	105	143	155	32	49	28	4.88	5.6	6.43	1.34	1.78	1.14	5.63667	1.42	-1.989	3.00867e-07	5.72753e-06
XM_038055807.1	97	76	53	177	377	169	4.51	2.98	2.2	7.39	13.7	6.91	3.23	9.33333	1.5309	3.02123e-07	5.74264e-06
XM_038053630.1	1071	1260	619	378	522	256	49.77	49.37	25.69	15.77	18.97	10.46	41.61	15.0667	-1.4656	3.03027e-07	5.75103e-06
XM_038062057.1	66	85	3	998	1830	1824	3.07	3.33	0.12	41.64	66.52	74.54	2.17333	60.9	4.8085	3.04251e-07	5.76547e-06
XM_038062413.1	738	739	791	301	282	275	34.29	28.96	32.83	12.56	10.25	11.24	32.0267	11.35	-1.4966	3.07022e-07	5.80912e-06
XM_038047145.1	77	93	11	242	345	259	3.58	3.64	0.46	10.1	12.54	10.58	2.56	11.0733	2.1129	3.12255e-07	5.89916e-06
XM_038068887.1	879	1428	1187	299	617	240	40.85	55.95	49.27	12.48	22.43	9.81	48.69	14.9067	-1.7077	3.19334e-07	6.02374e-06
XM_038056072.1	3095	4299	4049	8770	10113	9409	143.82	168.44	168.06	365.94	367.6	384.49	160.107	372.677	1.2189	3.34869e-07	6.30721e-06
XM_038055077.1	206	247	4	7553	9569	7610	9.57	9.68	0.17	315.16	347.82	310.97	6.47333	324.65	5.6482	3.47315e-07	6.53172e-06
XM_038056562.1	498	633	371	215	276	189	23.14	24.8	15.4	8.97	10.03	7.72	21.1133	8.90667	-1.2452	3.54027e-07	6.6479e-06
XM_038047461.1	300	348	129	542	807	610	13.94	13.64	5.35	22.62	29.33	24.93	10.9767	25.6267	1.2232	3.55528e-07	6.66602e-06
XM_038059835.1	0	1	0	46	34	25	0	0.04	0	1.92	1.24	1.02	0.0133333	1.39333	6.7074	3.57814e-07	6.69877e-06
XM_038052327.1	4300	4604	3564	7583	8696	8373	199.82	180.39	147.93	316.41	316.09	342.15	176.047	324.883	0.884	3.69412e-07	6.9055e-06
XM_038064369.1	651	621	351	979	1331	1246	30.25	24.33	14.57	40.85	48.38	50.92	23.05	46.7167	1.0192	3.71539e-07	6.93484e-06
XM_038050841.1	16	17	10	53	68	66	0.74	0.67	0.42	2.21	2.47	2.7	0.61	2.46	2.0118	3.87004e-07	7.21168e-06
XM_038050843.1	39	35	25	1	2	3	1.81	1.37	1.04	0.04	0.07	0.12	1.40667	0.0766667	-4.1975	3.87531e-07	7.21168e-06
XM_038057527.1	339	296	56	750	1425	778	15.75	11.6	2.32	31.29	51.8	31.79	9.89	38.2933	1.9531	3.98167e-07	7.38971e-06
XM_038052115.1	2200	2771	1926	3866	5620	5606	102.23	108.57	79.94	161.31	204.28	229.08	96.9133	198.223	1.0324	3.98287e-07	7.38971e-06
XM_038064654.1	123	119	180	29	39	37	5.72	4.66	7.47	1.21	1.42	1.51	5.95	1.38	-2.1082	4.12304e-07	7.63837e-06
XM_038052625.1	773	613	488	1142	1707	1845	35.92	24.02	20.26	47.65	62.05	75.39	26.7333	61.6967	1.2066	4.2703e-07	7.89943e-06
XM_038070784.1	54	40	37	5	9	2	2.51	1.57	1.54	0.21	0.33	0.08	1.87333	0.206667	-3.1802	4.34352e-07	8.02292e-06
XM_038064495.1	140	117	50	268	416	224	6.51	4.58	2.08	11.18	15.12	9.15	4.39	11.8167	1.4285	4.35262e-07	8.02781e-06
XM_038053934.1	491	592	226	825	1535	982	22.82	23.2	9.38	34.42	55.8	40.13	18.4667	43.45	1.2344	4.47499e-07	8.24127e-06
XM_038056780.1	241	259	216	85	121	56	11.2	10.15	8.97	3.55	4.4	2.29	10.1067	3.41333	-1.5661	4.72596e-07	8.69059e-06
XM_038070864.1	69	107	98	16	24	24	3.21	4.19	4.07	0.67	0.87	0.98	3.82333	0.84	-2.1864	4.96219e-07	9.11152e-06
XM_038048639.1	266	353	293	115	73	33	12.36	13.83	12.16	4.8	2.65	1.35	12.7833	2.93333	-2.1237	5.00758e-07	9.1813e-06
XM_038059662.1	141	180	61	300	432	286	6.55	7.05	2.53	12.52	15.7	11.69	5.37667	13.3033	1.307	5.38235e-07	9.8539e-06
XM_038053507.1	426	421	104	1012	1289	821	19.8	16.5	4.32	42.23	46.85	33.55	13.54	40.8767	1.594	5.55769e-07	1.01599e-05
XM_038055236.1	134	245	120	52	47	16	6.23	9.6	4.98	2.17	1.71	0.65	6.93667	1.51	-2.1997	5.60733e-07	1.02356e-05
XM_038065745.1	1999	2573	2192	855	1265	940	92.89	100.81	90.98	35.68	45.98	38.41	94.8933	40.0233	-1.2455	5.66557e-07	1.03268e-05
XM_038050514.1	33	50	6	88	245	143	1.53	1.96	0.25	3.67	8.91	5.84	1.24667	6.14	2.3002	5.8037e-07	1.05631e-05
XM_038063369.1	889	1131	626	425	420	321	41.31	44.31	25.98	17.73	15.27	13.12	37.2	15.3733	-1.2749	5.92354e-07	1.07654e-05
XM_038062226.1	126	182	175	43	38	51	5.86	7.13	7.26	1.79	1.38	2.08	6.75	1.75	-1.9475	5.93946e-07	1.07786e-05
XM_038049457.1	35	53	42	88	211	212	1.63	2.08	1.74	3.67	7.67	8.66	1.81667	6.66667	1.8757	5.95968e-07	1.07995e-05
XM_038050199.1	1405	1567	2277	633	327	395	65.29	61.4	94.51	26.41	11.89	16.14	73.7333	18.1467	-2.0226	5.99798e-07	1.08531e-05
XM_038059736.1	14789	17837	8735	6146	7663	4459	687.25	698.89	362.56	256.45	278.54	182.21	582.9	239.067	-1.2858	6.04419e-07	1.09208e-05
XM_038069332.1	77	89	2	1469	2641	2212	3.58	3.49	0.08	61.3	96	90.39	2.38333	82.5633	5.1144	6.42963e-07	1.16004e-05
XM_038052037.1	3619	4311	5069	1316	1839	1675	168.18	168.91	210.4	54.91	66.85	68.45	182.497	63.4033	-1.5252	6.5479e-07	1.17967e-05
XM_038057633.1	2047	2047	3351	8217	7928	9593	95.12	80.21	139.09	342.87	288.18	392	104.807	341.017	1.7021	6.66979e-07	1.19989e-05
XM_038059935.1	1475	1609	1334	3072	3055	3180	68.54	63.04	55.37	128.18	111.05	129.95	62.3167	123.06	0.9817	6.76416e-07	1.21511e-05
XM_038051155.1	443	441	194	828	949	702	20.59	17.28	8.05	34.55	34.5	28.69	15.3067	32.58	1.0898	6.8627e-07	1.23103e-05
XM_038050859.1	3967	6091	3499	1536	2812	1466	184.35	238.66	145.23	64.09	102.21	59.91	189.413	75.4033	-1.3288	7.16454e-07	1.28332e-05
XM_038065222.1	75	76	60	157	286	144	3.49	2.98	2.49	6.55	10.4	5.88	2.98667	7.61	1.3494	7.38965e-07	1.32174e-05
XM_038069826.1	0	1	0	27	44	24	0	0.04	0	1.13	1.6	0.98	0.0133333	1.23667	6.5353	7.43427e-07	1.32781e-05
XM_038061665.1	269	302	307	106	113	42	12.5	11.83	12.74	4.42	4.11	1.72	12.3567	3.41667	-1.8546	7.60562e-07	1.35646e-05
XM_038069784.1	4288	4904	2319	8650	12277	5825	199.26	192.15	96.25	360.93	446.26	238.03	162.553	348.407	1.0999	7.68446e-07	1.36856e-05
XM_038059601.1	317	408	164	553	852	658	14.73	15.99	6.81	23.07	30.97	26.89	12.51	26.9767	1.1086	7.87845e-07	1.4011e-05
XM_038051277.1	1164	1781	1189	2255	4024	3422	54.09	69.78	49.35	94.09	146.27	139.84	57.74	126.733	1.1342	8.44169e-07	1.49912e-05
XM_038071196.1	251	365	219	480	734	680	11.66	14.3	9.09	20.03	26.68	27.79	11.6833	24.8333	1.0878	8.52183e-07	1.5112e-05
XM_038062450.1	54	69	54	121	217	158	2.51	2.7	2.24	5.05	7.89	6.46	2.48333	6.46667	1.3807	8.62575e-07	1.52745e-05
XM_038063808.1	106544	116865	169662	44400	35886	42981	4951.1	4578.99	7042.1	1852.66	1304.42	1756.36	5524.06	1637.81	-1.754	8.7004e-07	1.53847e-05
XM_038064435.1	4391	4670	3402	6731	8934	8240	204.05	182.98	141.21	280.86	324.74	336.72	176.08	314.107	0.835	8.72505e-07	1.54064e-05
XM_038065561.1	199	441	5	11947	12290	10784	9.25	17.28	0.21	498.51	446.73	440.67	8.91333	461.97	5.6957	9.02669e-07	1.59164e-05
XM_038064796.1	1749	1750	1072	730	888	627	81.28	68.57	44.5	30.46	32.28	25.62	64.7833	29.4533	-1.1372	9.10227e-07	1.6027e-05
XM_038055714.1	1338	1444	740	2128	2637	2090	62.18	56.58	30.71	88.79	95.85	85.4	49.8233	90.0133	0.8533	9.19179e-07	1.61617e-05
XM_038071279.1	6	4	2	24	49	36	0.28	0.16	0.08	1	1.78	1.47	0.173333	1.41667	3.0309	9.41694e-07	1.65342e-05
XM_038050267.1	1753	2533	1837	663	1221	474	81.46	99.25	76.25	27.66	44.38	19.37	85.6533	30.47	-1.4911	9.87357e-07	1.73115e-05
XM_038048640.1	839	888	783	1796	1852	1520	38.99	34.79	32.5	74.94	67.32	62.11	35.4267	68.1233	0.9433	1.09566e-06	1.91832e-05
XM_038050875.1	55631	57409	70820	179914	153742	162630	2585.17	2249.39	2939.5	7507.19	5588.39	6645.64	2591.35	6580.41	1.3445	1.12138e-06	1.9606e-05
XM_038067726.1	40	47	23	101	167	81	1.86	1.84	0.95	4.21	6.07	3.31	1.55	4.53	1.5472	1.13179e-06	1.97603e-05
XM_038056630.1	127	108	10	951	1891	858	5.9	4.23	0.42	39.68	68.74	35.06	3.51667	47.8267	3.7655	1.16497e-06	2.0311e-05
XM_038062059.1	83	75	32	249	249	121	3.86	2.94	1.33	10.39	9.05	4.94	2.71	8.12667	1.5844	1.19526e-06	2.08099e-05
XM_038071124.1	208	205	167	358	468	428	9.67	8.03	6.93	14.94	17.01	17.49	8.21	16.48	1.0053	1.19953e-06	2.08551e-05
XM_038052595.1	18	16	9	50	75	54	0.84	0.63	0.37	2.09	2.73	2.21	0.613333	2.34333	1.9338	1.24494e-06	2.16144e-05
XM_038066647.1	441	455	377	158	229	186	20.49	17.83	15.65	6.59	8.32	7.6	17.99	7.50333	-1.2616	1.31912e-06	2.28703e-05
XM_038059471.1	198	206	66	351	568	389	9.2	8.07	2.74	14.65	20.65	15.9	6.67	17.0667	1.3554	1.33556e-06	2.31231e-05
XM_038068979.1	20	61	2	527	793	475	0.93	2.39	0.08	21.99	28.82	19.41	1.13333	23.4067	4.3683	1.36739e-06	2.36413e-05
XM_038066337.1	1963	1973	1936	4082	4370	4510	91.22	77.31	80.36	170.33	158.85	184.29	82.9633	171.157	1.0448	1.40704e-06	2.4293e-05
XM_038055977.1	4	0	2	33	34	25	0.19	0	0.08	1.38	1.24	1.02	0.09	1.21333	3.7529	1.45226e-06	2.50389e-05
XM_038049354.1	78	58	59	15	11	15	3.62	2.27	2.45	0.63	0.4	0.61	2.78	0.546667	-2.3464	1.46012e-06	2.51395e-05
XM_038050829.1	3004	2905	503	7938	10417	6117	139.6	113.82	20.88	331.23	378.65	249.96	91.4333	319.947	1.807	1.47003e-06	2.52752e-05
XM_038049601.1	152	141	106	242	461	264	7.06	5.52	4.4	10.1	16.76	10.79	5.66	12.55	1.1488	1.49414e-06	2.56543e-05
XM_038055098.1	0	3	0	26	41	23	0	0.12	0	1.08	1.49	0.94	0.04	1.17	4.8704	1.51648e-06	2.60019e-05
XM_038049752.1	62019	68959	62432	32082	35208	23194	2882.02	2701.94	2591.34	1338.67	1279.78	947.79	2725.1	1188.75	-1.1969	1.5296e-06	2.61907e-05
XM_038050553.1	7019	7830	12257	3194	2285	2652	326.17	306.79	508.75	133.27	83.06	108.37	380.57	108.233	-1.814	1.62378e-06	2.77651e-05
XM_038050423.1	5654	6971	10077	3027	2042	1480	262.74	273.14	418.26	126.31	74.22	60.48	318.047	87.0033	-1.8701	1.6436e-06	2.80654e-05
XM_038065443.1	482	497	368	205	243	195	22.4	19.47	15.27	8.55	8.83	7.97	19.0467	8.45	-1.1725	1.66845e-06	2.84505e-05
XM_038066289.1	283	245	54	707	704	610	13.15	9.6	2.24	29.5	25.59	24.93	8.33	26.6733	1.679	1.68466e-06	2.86876e-05
XM_038050863.1	3	6	8	20	105	46	0.14	0.24	0.33	0.83	3.82	1.88	0.236667	2.17667	3.2012	1.70686e-06	2.9026e-05
XM_038056808.1	92	60	84	19	23	7	4.28	2.35	3.49	0.79	0.84	0.29	3.37333	0.64	-2.398	1.74029e-06	2.9554e-05
XM_038070706.1	0	3	0	27	59	16	0	0.12	0	1.13	2.14	0.65	0.04	1.30667	5.0297	1.75237e-06	2.96844e-05
XM_038065140.1	129	181	220	47	42	54	5.99	7.09	9.13	1.96	1.53	2.21	7.40333	1.9	-1.9622	1.75274e-06	2.96844e-05
XM_038062725.1	5940	9775	8273	17422	34682	15199	276.03	383	343.38	726.96	1260.66	621.08	334.137	869.567	1.3799	1.77169e-06	2.99645e-05
XM_038060231.1	1021	1746	678	267	502	433	47.45	68.41	28.14	11.14	18.25	17.69	48	15.6933	-1.6129	1.87706e-06	3.17034e-05
XM_038048417.1	711	754	562	1254	1410	1087	33.04	29.54	23.33	52.33	51.25	44.42	28.6367	49.3333	0.7847	1.88705e-06	3.18166e-05
XM_038054477.1	456	727	210	1076	1648	947	21.19	28.49	8.72	44.9	59.9	38.7	19.4667	47.8333	1.297	1.88888e-06	3.18166e-05
XM_038062429.1	657	681	846	243	362	249	30.53	26.68	35.11	10.14	13.16	10.18	30.7733	11.16	-1.4633	1.89491e-06	3.18749e-05
XM_038056294.1	0	9	0	331	348	279	0	0.35	0	13.81	12.65	11.4	0.116667	12.62	6.7572	1.91251e-06	3.21275e-05
XM_038070461.1	25517	29148	32706	12002	12822	11462	1185.78	1142.07	1357.52	500.8	466.07	468.38	1228.46	478.417	-1.3605	1.96305e-06	3.29321e-05
XM_038056140.1	188	253	232	40	98	76	8.74	9.91	9.63	1.67	3.56	3.11	9.42667	2.78	-1.7617	2.01119e-06	3.36942e-05
XM_038070406.1	1342	1606	1414	469	599	691	62.36	62.93	58.69	19.57	21.77	28.24	61.3267	23.1933	-1.4028	2.03884e-06	3.41115e-05
XM_038046798.1	84	88	47	147	288	153	3.9	3.45	1.95	6.13	10.47	6.25	3.1	7.61667	1.2969	2.04276e-06	3.41312e-05
XM_038056230.1	1189	1232	861	2078	2146	1803	55.25	48.27	35.74	86.71	78.01	73.68	46.42	79.4667	0.7756	2.30174e-06	3.84066e-05
XM_038067455.1	1861	2007	1258	906	912	678	86.48	78.64	52.22	37.8	33.15	27.71	72.4467	32.8867	-1.1394	2.30598e-06	3.84258e-05
XM_038051454.1	123	113	24	308	514	199	5.72	4.43	1	12.85	18.68	8.13	3.71667	13.22	1.8306	2.48083e-06	4.12841e-05
XM_038054720.1	0	0	0	21	19	12	0	0	0	0.88	0.69	0.49	0.001	0.686667	9.4235	2.5466e-06	4.23219e-05
XM_038060003.1	2675	2958	2079	3977	5360	4717	124.31	115.9	86.29	165.95	194.83	192.75	108.833	184.51	0.7616	2.56863e-06	4.26311e-05
XM_038065451.1	2	1	3	28	50	16	0.09	0.04	0.12	1.17	1.82	0.65	0.0833333	1.21333	3.8639	2.59988e-06	4.30737e-05
XM_038060299.1	38	53	2	452	721	451	1.77	2.08	0.08	18.86	26.21	18.43	1.31	21.1667	4.0142	2.60223e-06	4.30737e-05
XM_038064201.1	2021	1968	594	3662	4309	4560	93.92	77.11	24.65	152.8	156.63	186.34	65.2267	165.257	1.3412	2.75221e-06	4.54957e-05
XM_038064147.1	4681	4559	1558	7871	9487	11482	217.53	178.63	64.67	328.43	344.84	469.2	153.61	380.823	1.3098	2.77643e-06	4.58351e-05
XM_038053105.1	53	38	2	497	609	638	2.46	1.49	0.08	20.74	22.14	26.07	1.34333	22.9833	4.0967	2.78596e-06	4.59314e-05
XM_038048646.1	936	819	1278	335	352	362	43.5	32.09	53.05	13.98	12.79	14.79	42.88	13.8533	-1.6301	2.83414e-06	4.66639e-05
XM_038058790.1	53171	61783	52531	27297	30537	15800	2470.86	2420.77	2180.38	1139.01	1109.99	645.64	2357.34	964.88	-1.2887	2.88479e-06	4.7435e-05
XM_038051663.1	343	433	559	167	154	128	15.94	16.97	23.2	6.97	5.6	5.23	18.7033	5.93333	-1.6564	3.062e-06	5.02824e-05
XM_038052610.1	36	48	1	579	934	567	1.67	1.88	0.04	24.16	33.95	23.17	1.19667	27.0933	4.5008	3.11219e-06	5.10392e-05
XM_038068564.1	329	400	290	698	689	641	15.29	15.67	12.04	29.13	25.04	26.19	14.3333	26.7867	0.9021	3.1577e-06	5.17172e-05
XM_038068031.1	77	69	57	12	13	21	3.58	2.7	2.37	0.5	0.47	0.86	2.88333	0.61	-2.2409	3.18952e-06	5.21697e-05
XM_038070839.1	62	87	43	160	155	183	2.88	3.41	1.78	6.68	5.63	7.48	2.69	6.59667	1.2941	3.32815e-06	5.43656e-05
XM_038051551.1	4005	5006	4184	2209	2284	1860	186.11	196.14	173.66	92.17	83.02	76.01	185.303	83.7333	-1.146	3.3997e-06	5.54615e-05
XM_038061477.1	215	256	172	82	105	89	9.99	10.03	7.14	3.42	3.82	3.64	9.05333	3.62667	-1.3198	3.41857e-06	5.56962e-05
XM_038059982.1	454	680	458	204	317	150	21.1	26.64	19.01	8.51	11.52	6.13	22.25	8.72	-1.3514	3.45588e-06	5.61874e-05
XM_038052171.1	67605	74533	82510	206120	178346	158961	3141.61	2920.34	3424.71	8600.68	6482.72	6495.71	3162.22	7193.04	1.1857	3.45776e-06	5.61874e-05
XM_038049522.1	5085	4996	3022	8024	8607	9970	236.3	195.75	125.43	334.81	312.86	407.41	185.827	351.693	0.9204	3.53384e-06	5.73488e-05
XM_038059515.1	238	262	145	334	617	500	11.06	10.27	6.02	13.94	22.43	20.43	9.11667	18.9333	1.0544	3.68252e-06	5.96837e-05
XM_038060614.1	258	276	335	48	110	107	11.99	10.81	13.9	2	4	4.37	12.2333	3.45667	-1.8234	3.76773e-06	6.09852e-05
XM_038064761.1	8	7	2	29	45	37	0.37	0.27	0.08	1.21	1.64	1.51	0.24	1.45333	2.5983	3.80811e-06	6.15586e-05
XM_038046752.1	158	217	5	3951	5203	2349	7.34	8.5	0.21	164.86	189.12	95.99	5.35	149.99	4.8092	3.92154e-06	6.33099e-05
XM_038056240.1	702	791	384	174	374	139	32.62	30.99	15.94	7.26	13.59	5.68	26.5167	8.84333	-1.5842	3.99078e-06	6.43337e-05
XM_038048533.1	3189	4623	4479	8052	12001	9198	148.19	181.14	185.91	335.98	436.23	375.86	171.747	382.69	1.1559	3.9953e-06	6.43337e-05
XM_038047450.1	785	942	508	349	432	318	36.48	36.91	21.09	14.56	15.7	12.99	31.4933	14.4167	-1.1273	4.01791e-06	6.46141e-05
XM_038048473.1	0	0	0	2	35	34	0	0	0	0.08	1.27	1.39	0.001	0.913333	9.835	4.12745e-06	6.62899e-05
XM_038051429.1	693	724	405	910	1605	1249	32.2	28.37	16.81	37.97	58.34	51.04	25.7933	49.1167	0.9292	4.19608e-06	6.73051e-05
XM_038071243.1	327	302	262	105	164	124	15.2	11.83	10.87	4.38	5.96	5.07	12.6333	5.13667	-1.2983	4.35013e-06	6.96861e-05
XM_038051979.1	2760	3180	1569	4585	5128	4255	128.26	124.6	65.12	191.32	186.4	173.87	105.993	183.863	0.7947	4.41983e-06	7.07115e-05
XM_038067411.1	470	532	903	2038	1813	3763	21.84	20.84	37.48	85.04	65.9	153.77	26.72	101.57	1.9265	4.5311e-06	7.23986e-05
XM_038063940.1	123	130	18	294	395	354	5.72	5.09	0.75	12.27	14.36	14.47	3.85333	13.7	1.83	4.5661e-06	7.28641e-05
XM_038055084.1	444	519	236	737	994	677	20.63	20.34	9.8	30.75	36.13	27.66	16.9233	31.5133	0.8969	4.59481e-06	7.32282e-05
XM_038065235.1	316	343	33	1871	2747	2524	14.68	13.44	1.37	78.07	99.85	103.14	9.83	93.6867	3.2526	4.65322e-06	7.40643e-05
XM_038046701.1	52	86	16	208	221	119	2.42	3.37	0.66	8.68	8.03	4.86	2.15	7.19	1.7417	4.71566e-06	7.48535e-05
XM_038048605.1	3231	4256	2867	1378	2380	1435	150.14	166.76	119	57.5	86.51	58.64	145.3	67.55	-1.105	4.71782e-06	7.48535e-05
XM_038063854.1	845	760	849	356	389	331	39.27	29.78	35.24	14.85	14.14	13.53	34.7633	14.1733	-1.2944	4.72087e-06	7.48535e-05
XM_038049993.1	195	219	155	65	102	74	9.06	8.58	6.43	2.71	3.71	3.02	8.02333	3.14667	-1.3504	4.86711e-06	7.7074e-05
XM_038051660.1	1597	2085	1892	919	882	598	74.21	81.69	78.53	38.35	32.06	24.44	78.1433	31.6167	-1.3054	5.07363e-06	8.02421e-05
XM_038057212.1	5	14	3	26	70	47	0.23	0.55	0.12	1.08	2.54	1.92	0.3	1.84667	2.6219	5.10745e-06	8.06743e-05
XM_038059817.1	13179	14475	14328	30997	29439	30728	612.43	567.16	594.71	1293.4	1070.08	1255.65	591.433	1206.38	1.0284	5.60383e-06	8.84025e-05
XM_038047772.1	28	32	8	65	95	88	1.3	1.25	0.33	2.71	3.45	3.6	0.96	3.25333	1.7608	5.68738e-06	8.96068e-05
XM_038065541.1	233	238	44	504	957	419	10.83	9.33	1.83	21.03	34.79	17.12	7.33	24.3133	1.7299	5.93877e-06	9.34492e-05
XM_038046860.1	147	213	107	23	80	24	6.83	8.35	4.44	0.96	2.91	0.98	6.54	1.61667	-2.0163	6.00945e-06	9.44418e-05
XM_038062841.1	106	149	68	25	49	15	4.93	5.84	2.82	1.04	1.78	0.61	4.53	1.14333	-1.9863	6.07223e-06	9.5308e-05
XM_038067823.1	12	20	0	257	409	152	0.56	0.78	0	10.72	14.87	6.21	0.446667	10.6	4.5687	6.08441e-06	9.53787e-05
XM_038067303.1	139	154	94	49	53	44	6.46	6.03	3.9	2.04	1.93	1.8	5.46333	1.92333	-1.5062	6.30615e-06	9.87302e-05
XM_038053306.1	542	600	515	899	1311	1094	25.19	23.51	21.38	37.51	47.65	44.7	23.36	43.2867	0.8899	6.33259e-06	9.90194e-05
XM_038055802.1	10902	12626	8383	17996	20151	22090	506.62	494.71	347.95	750.91	732.47	902.68	449.76	795.353	0.8224	6.58203e-06	0.000102745
XM_038068168.1	0	0	0	17	24	8	0	0	0	0.71	0.87	0.33	0.001	0.636667	9.3144	6.58738e-06	0.000102745
XM_038064060.1	162	196	96	59	65	44	7.53	7.68	3.98	2.46	2.36	1.8	6.39667	2.20667	-1.5355	6.66707e-06	0.000103858
XM_038064804.1	151	189	85	264	341	357	7.02	7.41	3.53	11.02	12.4	14.59	5.98667	12.67	1.0816	6.70642e-06	0.00010434
XM_038054810.1	1	3	1	41	22	17	0.05	0.12	0.04	1.71	0.8	0.69	0.07	1.06667	3.9296	6.80908e-06	0.000105805
XM_038064266.1	170	226	201	80	95	58	7.9	8.86	8.34	3.34	3.45	2.37	8.36667	3.05333	-1.4543	6.92782e-06	0.000107515
XM_038065824.1	31	29	1	255	392	313	1.44	1.14	0.04	10.64	14.25	12.79	0.873333	12.56	3.8462	7.00503e-06	0.000108437
XM_038046697.1	92	104	35	163	261	183	4.28	4.07	1.45	6.8	9.49	7.48	3.26667	7.92333	1.2783	7.01269e-06	0.000108437
XM_038048816.1	1493	1584	1936	4596	4017	3881	69.38	62.06	80.36	191.78	146.01	158.59	70.6	165.46	1.2287	7.01336e-06	0.000108437
XM_038049797.1	58	66	65	141	182	156	2.7	2.59	2.7	5.88	6.62	6.37	2.66333	6.29	1.2398	7.10482e-06	0.000109714
XM_038054696.1	66	51	34	95	213	134	3.07	2	1.41	3.96	7.74	5.48	2.16	5.72667	1.4067	7.12348e-06	0.000109866
XM_038068109.1	98	116	121	31	35	39	4.55	4.55	5.02	1.29	1.27	1.59	4.70667	1.38333	-1.7666	7.1413e-06	0.000110004
XM_038070437.1	11	17	5	35	54	74	0.51	0.67	0.21	1.46	1.96	3.02	0.463333	2.14667	2.212	7.22196e-06	0.000111109
XM_038060834.1	1439	1643	987	2060	3143	3446	66.87	64.38	40.97	85.96	114.25	140.82	57.4067	113.677	0.9856	7.2939e-06	0.000112077
XM_038066034.1	40	68	26	84	212	131	1.86	2.66	1.08	3.51	7.71	5.35	1.86667	5.52333	1.5651	7.33385e-06	0.000112552
XM_038055379.1	247	364	1	14300	17883	15647	11.48	14.26	0.04	596.69	650.03	639.39	8.59333	628.703	6.193	7.40016e-06	0.00011343
XM_038067268.1	12995	14965	14413	5564	7793	6750	603.88	586.36	598.23	232.17	283.27	275.83	596.157	263.757	-1.1765	7.60285e-06	0.000116393
XM_038064374.1	11	30	0	418	453	497	0.51	1.18	0	17.44	16.47	20.31	0.563333	18.0733	5.0037	7.66476e-06	0.000117196
XM_038070979.1	60	52	48	120	163	118	2.79	2.04	1.99	5.01	5.92	4.82	2.27333	5.25	1.2075	7.71045e-06	0.00011775
XM_038058124.1	379	365	260	163	170	134	17.61	14.3	10.79	6.8	6.18	5.48	14.2333	6.15333	-1.2098	7.72592e-06	0.000117842
XM_038068111.1	406	445	663	163	102	171	18.87	17.44	27.52	6.8	3.71	6.99	21.2767	5.83333	-1.8669	7.7968e-06	0.000118777
XM_038070319.1	786	1104	463	196	460	251	36.53	43.26	19.22	8.18	16.72	10.26	33.0033	11.72	-1.4936	8.13732e-06	0.000123813
XM_038053975.1	141	113	40	251	261	379	6.55	4.43	1.66	10.47	9.49	15.49	4.21333	11.8167	1.4878	8.47898e-06	0.000128854
XM_038055460.1	417	651	36	3849	5965	5285	19.38	25.51	1.49	160.61	216.82	215.96	15.46	197.797	3.6774	8.94954e-06	0.000135839
XM_038065728.1	58	70	85	21	19	13	2.7	2.74	3.53	0.88	0.69	0.53	2.99	0.7	-2.0947	9.07149e-06	0.000137522
XM_038060625.1	2	14	0	90	240	166	0.09	0.55	0	3.76	8.72	6.78	0.213333	6.42	4.9114	9.21837e-06	0.000139578
XM_038049068.1	509	665	379	806	1224	821	23.65	26.06	15.73	33.63	44.49	33.55	21.8133	37.2233	0.771	9.34498e-06	0.000141323
XM_038068932.1	6	0	0	20	55	26	0.28	0	0	0.83	2	1.06	0.0933333	1.29667	3.7963	9.47352e-06	0.000143093
XM_038061408.1	476	555	683	163	229	241	22.12	21.75	28.35	6.8	8.32	9.85	24.0733	8.32333	-1.5322	9.52315e-06	0.000143668
XM_038065559.1	61	79	39	120	229	118	2.83	3.1	1.62	5.01	8.32	4.82	2.51667	6.05	1.2654	9.67911e-06	0.000145844
XM_038052001.1	48	40	17	115	103	96	2.23	1.57	0.71	4.8	3.74	3.92	1.50333	4.15333	1.4661	9.78648e-06	0.000147283
XM_038055386.1	10	4	0	35	42	35	0.46	0.16	0	1.46	1.53	1.43	0.206667	1.47333	2.8337	1.00165e-05	0.000150562
XM_038065523.1	77	64	54	133	180	150	3.58	2.51	2.24	5.55	6.54	6.13	2.77667	6.07333	1.1291	1.00562e-05	0.000150976
XM_038065560.1	915	1291	1412	3392	2658	3904	42.52	50.58	58.61	141.54	96.62	159.53	50.57	132.563	1.3903	1.02698e-05	0.000153997
XM_038059844.1	39	67	37	108	156	105	1.81	2.63	1.54	4.51	5.67	4.29	1.99333	4.82333	1.2748	1.03716e-05	0.000155337
XM_038059863.1	273	386	198	113	166	90	12.69	15.12	8.22	4.72	6.03	3.68	12.01	4.81	-1.3201	1.05116e-05	0.000157243
XM_038059265.1	0	0	0	20	29	4	0	0	0	0.83	1.05	0.16	0.001	0.68	9.4094	1.067e-05	0.000159421
XM_038054829.1	184	184	110	276	376	293	8.55	7.21	4.57	11.52	13.67	11.97	6.77667	12.3867	0.8701	1.08605e-05	0.000162073
XM_038050988.1	216	225	47	415	559	507	10.04	8.82	1.95	17.32	20.32	20.72	6.93667	19.4533	1.4877	1.12316e-05	0.000167379
XM_038066826.1	8	10	6	29	52	38	0.37	0.39	0.25	1.21	1.89	1.55	0.336667	1.55	2.2029	1.1243e-05	0.000167379
XM_038061867.1	2946	3435	3670	1506	1605	1419	136.9	134.59	152.33	62.84	58.34	57.99	141.273	59.7233	-1.2421	1.13234e-05	0.000168374
XM_038049937.1	312	401	392	94	225	96	14.5	15.71	16.27	3.92	8.18	3.92	15.4933	5.34	-1.5367	1.18145e-05	0.000175351
XM_038053364.1	131	121	41	242	270	246	6.09	4.74	1.7	10.1	9.81	10.05	4.17667	9.98667	1.2577	1.18208e-05	0.000175351
XM_038059864.1	264	322	267	114	127	129	12.27	12.62	11.08	4.76	4.62	5.27	11.99	4.88333	-1.2959	1.1968e-05	0.000177323
XM_038058880.1	47814	61965	54496	26434	29310	25130	2221.92	2427.91	2261.94	1103	1065.39	1026.9	2303.92	1065.1	-1.1131	1.2069e-05	0.000178607
XM_038054224.1	1408	1445	1113	594	807	691	65.43	56.62	46.2	24.79	29.33	28.24	56.0833	27.4533	-1.0306	1.20876e-05	0.000178669
XM_038064459.1	0	2	0	25	27	21	0	0.08	0	1.04	0.98	0.86	0.0266667	0.96	5.1699	1.21937e-05	0.000180024
XM_038070689.1	1874	2226	1923	3240	4579	4279	87.08	87.22	79.82	135.19	166.44	174.86	84.7067	158.83	0.9069	1.24463e-05	0.000183535
XM_038059227.1	925	988	1036	402	614	335	42.98	38.71	43	16.77	22.32	13.69	41.5633	17.5933	-1.2403	1.25719e-05	0.000185167
XM_038059961.1	176	192	89	279	368	302	8.18	7.52	3.69	11.64	13.38	12.34	6.46333	12.4533	0.9462	1.31185e-05	0.000192989
XM_038050407.1	93	116	58	23	34	29	4.32	4.55	2.41	0.96	1.24	1.19	3.76	1.13	-1.7344	1.32177e-05	0.000194219
XM_038064072.1	0	0	0	9	20	14	0	0	0	0.38	0.73	0.57	0.001	0.56	9.1293	1.33423e-05	0.000195818
XM_038059289.1	4	1	0	31	44	11	0.19	0.04	0	1.29	1.6	0.45	0.0766667	1.11333	3.8601	1.37959e-05	0.000202069
XM_038068981.1	0	4	3	27	17	46	0	0.16	0.12	1.13	0.62	1.88	0.0933333	1.21	3.6965	1.38007e-05	0.000202069
XM_038064812.1	770	877	659	1212	1576	1526	35.78	34.36	27.35	50.57	57.29	62.36	32.4967	56.74	0.8041	1.39475e-05	0.000203978
XM_038064083.1	399	324	478	142	165	151	18.54	12.69	19.84	5.93	6	6.17	17.0233	6.03333	-1.4965	1.3995e-05	0.000204432
XM_038059304.1	5909	7754	12077	24757	33498	21017	274.59	303.82	501.28	1033.02	1217.62	858.83	359.897	1036.49	1.5261	1.42853e-05	0.000208352
XM_038054845.1	1472	1456	41	17953	29364	24336	68.4	57.05	1.7	749.12	1067.36	994.46	42.3833	936.98	4.4664	1.42968e-05	0.000208352
XM_038065835.1	136	204	225	60	42	65	6.32	7.99	9.34	2.5	1.53	2.66	7.88333	2.23	-1.8218	1.46017e-05	0.000212546
XM_038060661.1	1888	2765	1975	3997	5259	3340	87.74	108.34	81.98	166.78	191.16	136.48	92.6867	164.807	0.8303	1.47242e-05	0.000214078
XM_038071065.1	1	4	0	33	26	16	0.05	0.16	0	1.38	0.95	0.65	0.07	0.993333	3.8269	1.48909e-05	0.000216249
XM_038061176.1	42	65	84	16	8	13	1.95	2.55	3.49	0.67	0.29	0.53	2.66333	0.496667	-2.4229	1.50946e-05	0.000218951
XM_038064178.1	836	818	1169	388	282	333	38.85	32.05	48.52	16.19	10.25	13.61	39.8067	13.35	-1.5762	1.52139e-05	0.000220424
XM_038047669.1	1509	2254	32	45948	42826	31790	70.12	88.32	1.33	1917.25	1556.69	1299.05	53.2567	1591	4.9008	1.52971e-05	0.000221372
XM_038066711.1	571	591	682	194	205	286	26.53	23.16	28.31	8.09	7.45	11.69	26	9.07667	-1.5183	1.5792e-05	0.00022818
XM_038070304.1	2	0	1	13	31	27	0.09	0	0.04	0.54	1.13	1.1	0.0433333	0.923333	4.4133	1.58043e-05	0.00022818
XM_038064532.1	262	295	146	392	548	418	12.18	11.56	6.06	16.36	19.92	17.08	9.93333	17.7867	0.8404	1.62431e-05	0.000234244
XM_038060228.1	0	12	0	417	614	420	0	0.47	0	17.4	22.32	17.16	0.156667	18.96	6.9191	1.6304e-05	0.000234849
XM_038047197.1	262	308	206	395	641	728	12.18	12.07	8.55	16.48	23.3	29.75	10.9333	23.1767	1.0839	1.64614e-05	0.000236842
XM_038063723.1	1593	1760	746	510	818	373	74.03	68.96	30.96	21.28	29.73	15.24	57.9833	22.0833	-1.3927	1.66614e-05	0.000239443
XM_038060279.1	16206	19879	16199	9595	8595	5193	753.09	778.9	672.37	400.37	312.42	212.2	734.787	308.33	-1.2529	1.69829e-05	0.000243782
XM_038050412.1	154	179	88	276	330	240	7.16	7.01	3.65	11.52	12	9.81	5.94	11.11	0.9033	1.71043e-05	0.000245139
XM_038056070.1	18516	20896	20654	38966	43950	37198	860.44	818.74	857.28	1625.92	1597.54	1520.04	845.487	1581.17	0.9031	1.7117e-05	0.000245139
XM_038060608.1	176	258	308	92	75	79	8.18	10.11	12.78	3.84	2.73	3.23	10.3567	3.26667	-1.6647	1.72804e-05	0.000247125
XM_038060839.1	8024	7886	2030	13735	17715	15924	372.88	308.99	84.26	573.11	643.92	650.71	255.377	622.58	1.2856	1.72954e-05	0.000247125
XM_038064963.1	0	0	0	12	21	9	0	0	0	0.5	0.76	0.37	0.001	0.543333	9.0857	1.74029e-05	0.000248377
XM_038051721.1	113	159	92	190	365	257	5.25	6.23	3.82	7.93	13.27	10.5	5.1	10.5667	1.051	1.7428e-05	0.000248449
XM_038059083.1	1902	1986	1689	2959	3871	3733	88.39	77.82	70.1	123.47	140.71	152.54	78.77	138.907	0.8184	1.75828e-05	0.000250369
XM_038068980.1	173	269	255	417	693	886	8.04	10.54	10.58	17.4	25.19	36.21	9.72	26.2667	1.4342	1.77779e-05	0.000252857
XM_038067061.1	787	1298	1013	489	489	399	36.57	50.86	42.05	20.4	17.77	16.3	43.16	18.1567	-1.2492	1.81707e-05	0.000258149
XM_038057284.1	209	251	16	1375	2902	1620	9.71	9.83	0.66	57.37	105.49	66.2	6.73333	76.3533	3.5033	1.83712e-05	0.000260699
XM_038055171.1	726	947	6	24150	27085	27383	33.74	37.11	0.25	1007.7	984.52	1118.97	23.7	1037.06	5.4515	1.86493e-05	0.000264343
XM_038049350.1	51429	55268	87010	24778	19155	23484	2389.91	2165.5	3611.49	1033.9	696.27	959.64	2722.3	896.603	-1.6023	1.87335e-05	0.000265235
XM_038055673.1	45	60	0	1703	2189	1813	2.09	2.35	0	71.06	79.57	74.09	1.48	74.9067	5.6614	1.9061e-05	0.000269565
XM_038069218.1	373	434	159	117	140	48	17.33	17	6.6	4.88	5.09	1.96	13.6433	3.97667	-1.7786	1.94089e-05	0.000274173
XM_038064713.1	0	0	0	18	12	10	0	0	0	0.75	0.44	0.41	0.001	0.533333	9.0589	1.96253e-05	0.000276915
XM_038048458.1	0	1	0	20	26	14	0	0.04	0	0.83	0.95	0.57	0.0133333	0.783333	5.8765	1.9729e-05	0.000278063
XM_038054492.1	25714	32705	30896	56884	70610	52130	1194.93	1281.44	1282.39	2373.57	2566.61	2130.22	1252.92	2356.8	0.9115	2.02386e-05	0.000284921
XM_038065929.1	1924	2864	1803	811	1542	823	89.41	112.22	74.84	33.84	56.05	33.63	92.1567	41.1733	-1.1624	2.03048e-05	0.00028553
XM_038057097.1	1233	1103	1451	421	476	586	57.3	43.22	60.23	17.57	17.3	23.95	53.5833	19.6067	-1.4504	2.03998e-05	0.000286542
XM_038070057.1	325	386	162	108	158	72	15.1	15.12	6.72	4.51	5.74	2.94	12.3133	4.39667	-1.4857	2.04369e-05	0.00028674
XM_038058480.1	110	126	104	188	300	287	5.11	4.94	4.32	7.84	10.9	11.73	4.79	10.1567	1.0843	2.09981e-05	0.000294281
XM_038061389.1	436	451	229	589	1088	624	20.26	17.67	9.51	24.58	39.55	25.5	15.8133	29.8767	0.9179	2.14144e-05	0.000299777
XM_038050038.1	77	71	34	109	828	115	3.58	2.78	1.41	4.55	30.1	4.7	2.59	13.1167	2.3404	2.23281e-05	0.000312217
XM_038050045.1	22	18	10	51	59	63	1.02	0.71	0.42	2.13	2.14	2.57	0.716667	2.28	1.6697	2.23774e-05	0.000312555
XM_038052908.1	18340	20419	22368	45131	46942	38913	852.26	800.05	928.42	1883.16	1706.3	1590.12	860.243	1726.53	1.0051	2.24602e-05	0.000313359
XM_038056704.1	1946	2790	75	23411	44998	32427	90.43	109.32	3.11	976.86	1635.64	1325.08	67.62	1312.53	4.2788	2.27626e-05	0.000317221
XM_038067195.1	444	552	342	205	273	214	20.63	21.63	14.2	8.55	9.92	8.74	18.82	9.07	-1.0531	2.38662e-05	0.000332229
XM_038054743.1	24	20	26	0	2	0	1.12	0.78	1.08	0	0.07	0	0.993333	0.0233333	-5.4118	2.40421e-05	0.000334304
XM_038070338.1	30	41	30	3	8	6	1.39	1.61	1.25	0.13	0.29	0.25	1.41667	0.223333	-2.6652	2.43928e-05	0.000338802
XM_038067278.1	66	57	0	2939	2427	2114	3.07	2.23	0	122.63	88.22	86.39	1.76667	99.08	5.8095	2.46731e-05	0.000342311
XM_038047257.1	33	62	52	13	7	9	1.53	2.43	2.16	0.54	0.25	0.37	2.04	0.386667	-2.3994	2.51057e-05	0.000347925
XM_038064031.1	62	118	3	760	1534	1122	2.88	4.62	0.12	31.71	55.76	45.85	2.54	44.44	4.129	2.51427e-05	0.00034805
XM_038066943.1	55	21	2	260	645	438	2.56	0.82	0.08	10.85	23.45	17.9	1.15333	17.4	3.9152	2.60558e-05	0.000360288
XM_038055560.1	909	1163	805	1415	2103	1510	42.24	45.57	33.41	59.04	76.44	61.7	40.4067	65.7267	0.7019	2.65731e-05	0.000367034
XM_038071062.1	392	404	245	115	233	117	18.22	15.83	10.17	4.8	8.47	4.78	14.74	6.01667	-1.2927	2.68644e-05	0.000370645
XM_038052789.1	282	331	10	2511	5470	4469	13.1	12.97	0.42	104.78	198.83	182.62	8.83	162.077	4.1981	2.82708e-05	0.000389617
XM_038068450.1	4124	4248	178	34061	55192	53287	191.64	166.44	7.39	1421.25	2006.18	2177.5	121.823	1868.31	3.9389	2.85401e-05	0.000392893
XM_038063271.1	425	508	245	179	179	72	19.75	19.9	10.17	7.47	6.51	2.94	16.6067	5.64	-1.558	2.93849e-05	0.000404075
XM_038068333.1	196	214	135	77	90	78	9.11	8.38	5.6	3.21	3.27	3.19	7.69667	3.22333	-1.2557	2.97228e-05	0.000408269
XM_038047483.1	483	612	533	909	1711	905	22.45	23.98	22.12	37.93	62.19	36.98	22.85	45.7	1	3.01301e-05	0.000413407
XM_038050502.1	10	11	6	33	48	35	0.46	0.43	0.25	1.38	1.74	1.43	0.38	1.51667	1.9968	3.02941e-05	0.000415089
XM_038055241.1	190	302	168	75	122	88	8.83	11.83	6.97	3.13	4.43	3.6	9.21	3.72	-1.3079	3.03194e-05	0.000415089
XM_038071074.1	9	6	0	34	34	34	0.42	0.24	0	1.42	1.24	1.39	0.22	1.35	2.6174	3.06877e-05	0.000419669
XM_038070946.1	868	1072	669	1195	1972	1615	40.34	42	27.77	49.86	71.68	65.99	36.7033	62.51	0.7682	3.0951e-05	0.000422804
XM_038068983.1	2953	4024	2178	980	2096	683	137.23	157.67	90.4	40.89	76.19	27.91	128.433	48.33	-1.41	3.11128e-05	0.000424548
XM_038069787.1	410	464	228	176	194	109	19.05	18.18	9.46	7.34	7.05	4.45	15.5633	6.28	-1.3093	3.11675e-05	0.000424829
XM_038046725.1	416	485	400	188	289	176	19.33	19	16.6	7.84	10.5	7.19	18.31	8.51	-1.1054	3.12869e-05	0.000425988
XM_038060700.1	0	4	0	9	58	22	0	0.16	0	0.38	2.11	0.9	0.0533333	1.13	4.4051	3.29033e-05	0.000447506
XM_038067534.1	36	34	21	60	159	73	1.67	1.33	0.87	2.5	5.78	2.98	1.29	3.75333	1.5408	3.29549e-05	0.000447718
XM_038055762.1	5	3	8	26	57	26	0.23	0.12	0.33	1.08	2.07	1.06	0.226667	1.40333	2.6302	3.41134e-05	0.000462951
XM_038050478.1	416	457	12	4234	6933	7634	19.33	17.91	0.5	176.67	252.01	311.95	12.58	246.877	4.2946	3.4476e-05	0.000467362
XM_038049736.1	421	397	189	148	161	77	19.56	15.56	7.84	6.18	5.85	3.15	14.32	5.06	-1.5008	3.4526e-05	0.00046753
XM_038050620.1	7812	10004	8619	4307	4979	4373	363.02	391.98	357.75	179.72	180.98	178.7	370.917	179.8	-1.0447	3.49658e-05	0.00047297
XM_038051799.1	3451	3339	61	50642	68766	60736	160.37	130.83	2.53	2113.12	2499.58	2481.89	97.91	2364.86	4.5942	3.63698e-05	0.000491427
XM_038049212.1	700	633	602	1231	1260	1693	32.53	24.8	24.99	51.37	45.8	69.18	27.44	55.45	1.0149	3.64916e-05	0.000492538
XM_038051748.1	293	292	350	113	145	135	13.62	11.44	14.53	4.72	5.27	5.52	13.1967	5.17	-1.3519	3.70475e-05	0.000499498
XM_038070558.1	1616	1836	1043	765	994	526	75.1	71.94	43.29	31.92	36.13	21.49	63.4433	29.8467	-1.0879	3.82509e-05	0.000515164
XM_038059996.1	325	335	149	493	712	432	15.1	13.13	6.18	20.57	25.88	17.65	11.47	21.3667	0.8975	3.84415e-05	0.000517172
XM_038068906.1	75	94	69	20	26	31	3.49	3.68	2.86	0.83	0.95	1.27	3.34333	1.01667	-1.7174	3.93324e-05	0.000528585
XM_038068244.1	450	480	394	688	918	811	20.91	18.81	16.35	28.71	33.37	33.14	18.69	31.74	0.764	3.96471e-05	0.000532238
XM_038047414.1	28	38	24	7	1	2	1.3	1.49	1	0.29	0.04	0.08	1.26333	0.136667	-3.2085	3.9723e-05	0.000532682
XM_038058919.1	11154	13832	10658	17370	25372	24229	518.33	541.96	442.38	724.79	922.25	990.08	500.89	879.04	0.8114	3.98409e-05	0.000533688
XM_038060031.1	162	167	56	233	424	281	7.53	6.54	2.32	9.72	15.41	11.48	5.46333	12.2033	1.1594	3.99832e-05	0.000535017
XM_038054583.1	1507	1673	1211	2270	2689	2601	70.03	65.55	50.26	94.72	97.74	106.29	61.9467	99.5833	0.6849	4.13718e-05	0.000553004
XM_038060497.1	318	346	155	461	685	456	14.78	13.56	6.43	19.24	24.9	18.63	11.59	20.9233	0.8522	4.25102e-05	0.00056761
XM_038059336.1	1349	1468	687	531	728	397	62.69	57.52	28.52	22.16	26.46	16.22	49.5767	21.6133	-1.1977	4.25801e-05	0.000567932
XM_038060768.1	0	0	1	17	27	11	0	0	0.04	0.71	0.98	0.45	0.0133333	0.713333	5.7415	4.28547e-05	0.000570983
XM_038052237.1	2631	3124	4274	1467	1144	1253	122.26	122.4	177.4	61.21	41.58	51.2	140.687	51.33	-1.4546	4.55089e-05	0.000605697
XM_038048867.1	0	7	1	13	54	29	0	0.27	0.04	0.54	1.96	1.19	0.103333	1.23	3.5733	4.58636e-05	0.000609765
XM_038063056.1	3	13	1	18	101	30	0.14	0.51	0.04	0.75	3.67	1.23	0.23	1.88333	3.0336	4.68153e-05	0.000621753
XM_038056071.1	9157	12743	12936	23503	31024	20634	425.53	499.29	536.93	980.7	1127.69	843.18	487.25	983.857	1.0138	4.76733e-05	0.000632472
XM_038047385.1	283	218	194	574	433	497	13.15	8.54	8.05	23.95	15.74	20.31	9.91333	20	1.0126	4.80733e-05	0.0006371
XM_038064413.1	119	129	35	222	231	308	5.53	5.05	1.45	9.26	8.4	12.59	4.01	10.0833	1.3303	4.82651e-05	0.000638959
XM_038052678.1	14179	15801	20263	7091	7903	7235	658.9	619.11	841.05	295.88	287.27	295.65	706.353	292.933	-1.2698	4.91703e-05	0.000650251
XM_038068357.1	310	361	174	113	173	86	14.41	14.14	7.22	4.72	6.29	3.51	11.9233	4.84	-1.3007	4.97572e-05	0.000657313
XM_038064618.1	46	24	0	716	942	1144	2.14	0.94	0	29.88	34.24	46.75	1.02667	36.9567	5.1698	4.98352e-05	0.000657644
XM_038065599.1	414	515	397	187	293	202	19.24	20.18	16.48	7.8	10.65	8.25	18.6333	8.9	-1.066	5.00227e-05	0.00065942
XM_038056439.1	612	707	395	711	1874	1294	28.44	27.7	16.4	29.67	68.12	52.88	24.18	50.2233	1.0545	5.01418e-05	0.000660289
XM_038048812.1	3034	3717	3420	1661	1908	1659	140.99	145.64	141.95	69.31	69.35	67.79	142.86	68.8167	-1.0538	5.08694e-05	0.000669162
XM_038066649.1	44	62	22	70	160	146	2.04	2.43	0.91	2.92	5.82	5.97	1.79333	4.90333	1.4511	5.12961e-05	0.000674061
XM_038052481.1	422	386	488	1075	1001	852	19.61	15.12	20.26	44.86	36.39	34.82	18.33	38.69	1.0778	5.29212e-05	0.000694681
XM_038069790.1	995	1052	764	503	657	396	46.24	41.22	31.71	20.99	23.88	16.18	39.7233	20.35	-0.965	5.3714e-05	0.000704344
XM_038060238.1	284	375	316	137	135	155	13.2	14.69	13.12	5.72	4.91	6.33	13.67	5.65333	-1.2738	5.40499e-05	0.000708003
XM_038067197.1	1498	1786	876	2271	3770	1915	69.61	69.98	36.36	94.76	137.04	78.25	58.65	103.35	0.8173	5.42044e-05	0.000709279
XM_038049100.1	59	36	12	154	229	56	2.74	1.41	0.5	6.43	8.32	2.29	1.55	5.68	1.8736	5.46664e-05	0.000714573
XM_038061419.1	160	246	76	60	56	21	7.44	9.64	3.15	2.5	2.04	0.86	6.74333	1.8	-1.9055	5.5361e-05	0.000722891
XM_038062224.1	226	289	217	88	161	92	10.5	11.32	9.01	3.67	5.85	3.76	10.2767	4.42667	-1.2151	5.63636e-05	0.000735211
XM_038068034.1	0	0	0	10	13	11	0	0	0	0.42	0.47	0.45	0.001	0.446667	8.8031	5.65484e-05	0.000736848
XM_038065141.1	166	154	261	35	22	76	7.71	6.03	10.83	1.46	0.8	3.11	8.19	1.79	-2.1939	5.67892e-05	0.000739212
XM_038058271.1	325	449	467	175	227	146	15.1	17.59	19.38	7.3	8.25	5.97	17.3567	7.17333	-1.2748	5.77348e-05	0.000750733
XM_038067640.1	27	37	0	656	752	466	1.25	1.45	0	27.37	27.33	19.04	0.9	24.58	4.7714	5.85798e-05	0.000760925
XM_038055207.1	8721	9153	9941	4467	4485	4431	405.27	358.63	412.62	186.39	163.03	181.07	392.173	176.83	-1.1491	5.87721e-05	0.000762626
XM_038059952.1	2574	3137	2414	4384	4992	4868	119.61	122.91	100.2	182.93	181.45	198.92	114.24	187.767	0.7169	6.04368e-05	0.000783409
XM_038069475.1	646	644	437	314	366	250	30.02	25.23	18.14	13.1	13.3	10.22	24.4633	12.2067	-1.003	6.10641e-05	0.000790716
XM_038051831.1	563	571	446	796	1091	1217	26.16	22.37	18.51	33.21	39.66	49.73	22.3467	40.8667	0.8709	6.15367e-05	0.000796007
XM_038067021.1	830	840	867	394	412	414	38.57	32.91	35.99	16.44	14.98	16.92	35.8233	16.1133	-1.1526	6.16542e-05	0.000796698
XM_038052399.1	779	852	780	425	482	355	36.2	33.38	32.38	17.73	17.52	14.51	33.9867	16.5867	-1.0349	6.2033e-05	0.000800761
XM_038061766.1	872	962	636	1186	1570	1287	40.52	37.69	26.4	49.49	57.07	52.59	34.87	53.05	0.6054	6.21657e-05	0.00080164
XM_038052156.1	159	180	85	282	299	247	7.39	7.05	3.53	11.77	10.87	10.09	5.99	10.91	0.865	6.31157e-05	0.000813048
XM_038064276.1	247	332	1	9495	10968	7047	11.48	13.01	0.04	396.19	398.68	287.97	8.17667	360.947	5.4641	6.40072e-05	0.000823678
XM_038049208.1	676	597	314	1070	1679	712	31.41	23.39	13.03	44.65	61.03	29.09	22.61	44.9233	0.9905	6.41081e-05	0.000824124
XM_038049026.1	581	707	344	243	354	220	27	27.7	14.28	10.14	12.87	8.99	22.9933	10.6667	-1.1081	6.60463e-05	0.000848162
XM_038062308.1	1029	1208	62	7305	10574	8935	47.82	47.33	2.57	304.81	384.36	365.12	32.5733	351.43	3.4315	6.69676e-05	0.000859106
XM_038068383.1	1171	1102	1065	1767	2358	2193	54.42	43.18	44.2	73.73	85.71	89.61	47.2667	83.0167	0.8126	6.72637e-05	0.000862015
XM_038057656.1	157	165	164	69	62	67	7.3	6.47	6.81	2.88	2.25	2.74	6.86	2.62333	-1.3868	6.86141e-05	0.000878416
XM_038047340.1	68	81	41	19	25	16	3.16	3.17	1.7	0.79	0.91	0.65	2.67667	0.783333	-1.7727	6.92578e-05	0.000885744
XM_038061415.1	307	411	308	105	193	167	14.27	16.1	12.78	4.38	7.02	6.82	14.3833	6.07333	-1.2438	7.11765e-05	0.000909348
XM_038061283.1	8162	9889	7904	4080	5978	4567	379.29	387.47	328.07	170.24	217.29	186.62	364.943	191.383	-0.9312	7.26827e-05	0.000927638
XM_038046988.1	151	207	98	317	298	278	7.02	8.11	4.07	13.23	10.83	11.36	6.4	11.8067	0.8835	7.29628e-05	0.000930257
XM_038068759.1	1000	1158	842	576	572	482	46.47	45.37	34.95	24.03	20.79	19.7	42.2633	21.5067	-0.9746	7.43454e-05	0.000946913
XM_038049599.1	485	521	245	189	246	123	22.54	20.41	10.17	7.89	8.94	5.03	17.7067	7.28667	-1.281	7.52787e-05	0.000957654
XM_038068757.1	51	60	39	110	109	138	2.37	2.35	1.62	4.59	3.96	5.64	2.11333	4.73	1.1623	7.53427e-05	0.000957654
XM_038047836.1	93	90	111	195	254	261	4.32	3.53	4.61	8.14	9.23	10.67	4.15333	9.34667	1.1702	7.6245e-05	0.000968132
XM_038051094.1	649	624	25	6249	5736	6838	30.16	24.45	1.04	260.75	208.5	279.42	18.55	249.557	3.7499	7.6463e-05	0.00096991
XM_038058167.1	23221	26532	21746	41880	44594	35693	1079.08	1039.57	902.6	1747.51	1620.95	1458.54	1007.08	1609	0.676	7.7225e-05	0.000978577
XM_038060970.1	1208	1229	1172	2016	2422	2878	56.14	48.15	48.65	84.12	88.04	117.61	50.98	96.59	0.9219	7.81076e-05	0.000988754
XM_038052624.1	1276	1241	1552	580	630	638	59.3	48.62	64.42	24.2	22.9	26.07	57.4467	24.39	-1.2359	7.89084e-05	0.000997875
XM_038047588.1	6	56	0	932	1384	949	0.28	2.19	0	38.89	50.31	38.78	0.823333	42.66	5.6953	7.90202e-05	0.000998272
XM_038047010.1	154	153	193	50	78	68	7.16	5.99	8.01	2.09	2.84	2.78	7.05333	2.57	-1.4565	8.06278e-05	0.00101755
XM_038056157.1	1773	1685	683	2407	2921	3444	82.39	66.02	28.35	100.44	106.18	140.73	58.92	115.783	0.9746	8.29108e-05	0.0010453
XM_038061349.1	18	31	0	267	454	367	0.84	1.21	0	11.14	16.5	15	0.683333	14.2133	4.3785	8.57485e-05	0.00107998
XM_038051944.1	747	731	623	386	434	327	34.71	28.64	25.86	16.11	15.78	13.36	29.7367	15.0833	-0.9793	8.88665e-05	0.00111812
XM_038069523.1	156	162	69	273	457	185	7.25	6.35	2.86	11.39	16.61	7.56	5.48667	11.8533	1.1113	8.92046e-05	0.00112124
XM_038061558.1	365	466	430	205	141	175	16.96	18.26	17.85	8.55	5.13	7.15	17.69	6.94333	-1.3492	8.99771e-05	0.0011289
XM_038047060.1	368	331	297	176	189	128	17.1	12.97	12.33	7.34	6.87	5.23	14.1333	6.48	-1.125	8.99956e-05	0.0011289
XM_038070997.1	264	260	151	324	585	389	12.27	10.19	6.27	13.52	21.26	15.9	9.57667	16.8933	0.8189	9.1346e-05	0.00114468
XM_038060151.1	0	0	0	5	13	16	0	0	0	0.21	0.47	0.65	0.001	0.443333	8.7922	9.1755e-05	0.00114865
XM_038054217.1	8076	8266	9353	16847	17223	21587	375.29	323.88	388.21	702.97	626.04	882.12	362.46	737.043	1.0239	9.19258e-05	0.00114963
XM_038060072.1	125	166	9	726	1200	1107	5.81	6.5	0.37	30.29	43.62	45.24	4.22667	39.7167	3.2322	9.28151e-05	0.00115958
XM_038059897.1	410	392	264	550	689	589	19.05	15.36	10.96	22.95	25.04	24.07	15.1233	24.02	0.6675	9.40681e-05	0.00117406
XM_038050175.1	17089	12487	3913	43340	22162	27525	794.13	489.26	162.42	1808.43	805.57	1124.77	481.937	1246.26	1.3707	9.47406e-05	0.00118126
XM_038058878.1	24097	32191	30046	13668	15163	14386	1119.79	1261.3	1247.11	570.32	551.16	587.86	1209.4	569.78	-1.0858	9.51126e-05	0.00118381
XM_038068756.1	762	958	49	5441	7930	5705	35.41	37.54	2.03	227.03	288.25	233.13	24.9933	249.47	3.3193	9.5135e-05	0.00118381
XM_038071228.1	1068	1137	523	1557	1763	1580	49.63	44.55	21.71	64.97	64.08	64.56	38.63	64.5367	0.7404	9.5624e-05	0.00118815
XM_038058924.1	690	721	594	303	396	366	32.06	28.25	24.65	12.64	14.39	14.96	28.32	13.9967	-1.0167	9.56752e-05	0.00118815
XM_038064621.1	116	177	107	49	64	56	5.39	6.94	4.44	2.04	2.33	2.29	5.59	2.22	-1.3323	9.70369e-05	0.00120386
XM_038066221.1	1438	1576	1763	748	788	753	66.82	61.75	73.18	31.21	28.64	30.77	67.25	30.2067	-1.1547	9.79595e-05	0.00121409
XM_038068821.1	71	74	52	18	13	25	3.3	2.9	2.16	0.75	0.47	1.02	2.78667	0.746667	-1.9	9.81407e-05	0.00121513
XM_038059989.1	1157	1690	1506	591	1002	477	53.77	66.22	62.51	24.66	36.42	19.49	60.8333	26.8567	-1.1796	9.85385e-05	0.00121884
XM_038057817.1	1211	1190	344	2079	2984	1517	56.28	46.63	14.28	86.75	108.47	61.99	39.0633	85.7367	1.1341	9.88792e-05	0.00122184
XM_038051723.1	61137	76400	80854	35564	35790	33775	2841.04	2993.5	3355.98	1483.96	1300.93	1380.17	3063.51	1388.35	-1.1418	0.000101128	0.00124838
XM_038047320.1	500	533	292	681	843	887	23.24	20.88	12.12	28.42	30.64	36.25	18.7467	31.77	0.761	0.000105067	0.00129573
XM_038061358.1	345	466	13	2975	6840	3609	16.03	18.26	0.54	124.14	248.63	147.48	11.61	173.417	3.9008	0.000105381	0.00129831
XM_038059520.1	80	100	38	148	214	125	3.72	3.92	1.58	6.18	7.78	5.11	3.07333	6.35667	1.0485	0.000105695	0.00130089
XM_038060090.1	375	414	340	588	743	697	17.43	16.22	14.11	24.54	27.01	28.48	15.92	26.6767	0.7447	0.000107579	0.00132201
XM_038068381.1	640	696	773	304	259	339	29.74	27.27	32.08	12.68	9.41	13.85	29.6967	11.98	-1.3097	0.000107685	0.00132201
XM_038056504.1	79	99	93	165	215	258	3.67	3.88	3.86	6.88	7.82	10.54	3.80333	8.41333	1.1454	0.00010773	0.00132201
XM_038065778.1	362	483	239	163	226	97	16.82	18.92	9.92	6.8	8.21	3.96	15.22	6.32333	-1.2672	0.000112102	0.0013743
XM_038052004.1	914	1043	27	7182	15303	12200	42.47	40.87	1.12	299.68	556.25	498.54	28.1533	451.49	4.0033	0.000112355	0.00137604
XM_038048880.1	846	991	873	442	456	473	39.31	38.83	36.24	18.44	16.58	19.33	38.1267	18.1167	-1.0735	0.000112767	0.00137973
XM_038050612.1	31	21	41	103	94	99	1.44	0.82	1.7	4.3	3.42	4.05	1.32	3.92333	1.5715	0.000113113	0.00138261
XM_038061986.1	215	175	252	433	514	664	9.99	6.86	10.46	18.07	18.68	27.13	9.10333	21.2933	1.2259	0.000114128	0.00139364
XM_038066371.1	776	887	507	390	484	279	36.06	34.75	21.04	16.27	17.59	11.4	30.6167	15.0867	-1.021	0.000115604	0.00141027
XM_038051237.1	167	211	77	53	78	31	7.76	8.27	3.2	2.21	2.84	1.27	6.41	2.10667	-1.6054	0.000116019	0.00141395
XM_038052705.1	1611	1711	1307	2057	3333	3132	74.86	67.04	54.25	85.83	121.15	127.98	65.3833	111.653	0.772	0.000117314	0.00142834
XM_038064142.1	2234	2480	242	10232	11965	11820	103.81	97.17	10.04	426.95	434.92	483.01	70.34	448.293	2.672	0.000117763	0.0014324
XM_038068570.1	383	420	303	209	204	160	17.8	16.46	12.58	8.72	7.42	6.54	15.6133	7.56	-1.0463	0.000118567	0.00144076
XM_038067955.1	992	1274	1713	544	494	565	46.1	49.92	71.1	22.7	17.96	23.09	55.7067	21.25	-1.3904	0.000118934	0.00144382
XM_038070474.1	698	839	960	1612	1868	1979	32.44	32.87	39.85	67.26	67.9	80.87	35.0533	72.01	1.0386	0.000119055	0.00144388
XM_038054923.1	127	145	130	59	53	55	5.9	5.68	5.4	2.46	1.93	2.25	5.66	2.21333	-1.3546	0.000119838	0.00145196
XM_038057334.1	87	105	92	177	244	163	4.04	4.11	3.82	7.39	8.87	6.66	3.99	7.64	0.9372	0.000120993	0.00146452
XM_038065181.1	8538	7893	1326	15852	18777	16208	396.76	309.26	55.04	661.45	682.53	662.32	253.687	668.767	1.3985	0.000124013	0.00149961
XM_038065298.1	43	27	54	102	127	176	2	1.06	2.24	4.26	4.62	7.19	1.76667	5.35667	1.6003	0.000125297	0.00151367
XM_038054992.1	121	154	0	5018	6690	5741	5.62	6.03	0	209.38	243.18	234.6	3.88333	229.053	5.8822	0.000125827	0.00151859
XM_038068518.1	233	229	132	100	99	71	10.83	8.97	5.48	4.17	3.6	2.9	8.42667	3.55667	-1.2444	0.00012991	0.00156635
XM_038064036.1	83	136	108	39	57	31	3.86	5.33	4.48	1.63	2.07	1.27	4.55667	1.65667	-1.4597	0.000133853	0.00161233
XM_038059694.1	135	126	72	52	43	24	6.27	4.94	2.99	2.17	1.56	0.98	4.73333	1.57	-1.5921	0.000136614	0.001644
XM_038063956.1	507	614	476	737	1172	1087	23.56	24.06	19.76	30.75	42.6	44.42	22.46	39.2567	0.8056	0.000137124	0.00164854
XM_038056018.1	36	34	21	57	133	66	1.67	1.33	0.87	2.38	4.83	2.7	1.29	3.30333	1.3566	0.000138126	0.00165898
XM_038056897.1	7626	8322	9256	3620	3582	4395	354.38	326.07	384.19	151.05	130.2	179.6	354.88	153.617	-1.208	0.000142924	0.00171495
XM_038052075.1	6263	6679	6775	12584	12136	14055	291.04	261.7	281.21	525.09	441.13	574.34	277.983	513.52	0.8854	0.000144983	0.00173798
XM_038053032.1	453	604	272	215	260	123	21.05	23.67	11.29	8.97	9.45	5.03	18.67	7.81667	-1.2561	0.000149763	0.00179355
XM_038052971.1	59	74	46	20	24	17	2.74	2.9	1.91	0.83	0.87	0.69	2.51667	0.796667	-1.6595	0.00014992	0.00179371
XM_038055183.1	28	38	16	71	70	73	1.3	1.49	0.66	2.96	2.54	2.98	1.15	2.82667	1.2975	0.000150415	0.00179632
XM_038070646.1	1060	1153	616	482	615	461	49.26	45.18	25.57	20.11	22.35	18.84	40.0033	20.4333	-0.9692	0.000150428	0.00179632
XM_038052452.1	29	2	3	185	155	161	1.35	0.08	0.12	7.72	5.63	6.58	0.516667	6.64333	3.6846	0.00015111	0.00180273
XM_038056848.1	0	11	1	117	55	113	0	0.43	0.04	4.88	2	4.62	0.156667	3.83333	4.6128	0.000153487	0.00182934
XM_038055017.1	302	332	262	463	585	496	14.03	13.01	10.87	19.32	21.26	20.27	12.6367	20.2833	0.6827	0.000154481	0.00183942
XM_038063817.1	148	126	164	61	67	52	6.88	4.94	6.81	2.55	2.44	2.12	6.21	2.37	-1.3897	0.000155939	0.001855
XM_038070426.1	1275	1564	1117	680	972	475	59.25	61.28	46.36	28.37	35.33	19.41	55.63	27.7033	-1.0058	0.000157628	0.0018733
XM_038055115.1	811	962	578	1037	1630	1620	37.69	37.69	23.99	43.27	59.25	66.2	33.1233	56.24	0.7637	0.000158936	0.00188704
XM_038051649.1	298	337	16	1745	3411	2061	13.85	13.2	0.66	72.81	123.99	84.22	9.23667	93.6733	3.3422	0.00015985	0.00189608
XM_038067768.1	659	794	4	16248	18681	12850	30.62	31.11	0.17	677.97	679.04	525.1	20.6333	627.37	4.9263	0.00016087	0.00190636
XM_038047214.1	135	151	85	53	66	45	6.27	5.92	3.53	2.21	2.4	1.84	5.24	2.15	-1.2852	0.000161762	0.0019151
XM_038060911.1	6	9	4	31	25	32	0.28	0.35	0.17	1.29	0.91	1.31	0.266667	1.17	2.1334	0.000165448	0.00195688
XM_038056645.1	214	281	162	95	146	81	9.94	11.01	6.72	3.96	5.31	3.31	9.22333	4.19333	-1.1372	0.000165715	0.00195818
XM_038049934.1	36	56	17	2	7	9	1.67	2.19	0.71	0.08	0.25	0.37	1.52333	0.233333	-2.7068	0.000168323	0.0019871
XM_038051758.1	469	529	536	814	1136	1244	21.79	20.73	22.25	33.97	41.29	50.83	21.59	42.03	0.9611	0.000168698	0.00198964
XM_038051088.1	503	716	490	295	362	276	23.37	28.05	20.34	12.31	13.16	11.28	23.92	12.25	-0.9654	0.000168954	0.00199052
XM_038049738.1	36	40	31	80	111	66	1.67	1.57	1.29	3.34	4.03	2.7	1.51	3.35667	1.1525	0.000169093	0.00199052
XM_038059876.1	44	69	47	13	25	7	2.04	2.7	1.95	0.54	0.91	0.29	2.23	0.58	-1.9429	0.000170559	0.00200589
XM_038057538.1	289	375	210	444	550	516	13.43	14.69	8.72	18.53	19.99	21.09	12.28	19.87	0.6943	0.000170841	0.00200722
XM_038049282.1	57	76	20	100	174	115	2.65	2.98	0.83	4.17	6.32	4.7	2.15333	5.06333	1.2335	0.000170996	0.00200722
XM_038069127.1	40	78	6	172	166	107	1.86	3.06	0.25	7.18	6.03	4.37	1.72333	5.86	1.7657	0.000171295	0.00200884
XM_038056218.1	181	229	144	252	471	330	8.41	8.97	5.98	10.52	17.12	13.48	7.78667	13.7067	0.8158	0.000172784	0.00202439
XM_038047751.1	164	242	208	78	85	98	7.62	9.48	8.63	3.25	3.09	4	8.57667	3.44667	-1.3152	0.000173972	0.00203639
XM_038061764.1	348	438	203	146	212	100	16.17	17.16	8.43	6.09	7.71	4.09	13.92	5.96333	-1.223	0.00017469	0.00204287
XM_038050000.1	511	552	474	841	945	1038	23.75	21.63	19.67	35.09	34.35	42.42	21.6833	37.2867	0.7821	0.000175411	0.00204937
XM_038050555.1	937	1100	1032	574	527	460	43.54	43.1	42.83	23.95	19.16	18.8	43.1567	20.6367	-1.0644	0.000179548	0.00209574
XM_038061496.1	594	832	1078	290	318	390	27.6	32.6	44.74	12.1	11.56	15.94	34.98	13.2	-1.406	0.000181404	0.00211542
XM_038047987.1	22973	29520	33176	13803	16640	11908	1067.56	1156.65	1377.02	575.95	604.85	486.6	1200.41	555.8	-1.1109	0.000182547	0.00212675
XM_038067616.1	48	82	14	95	252	114	2.23	3.21	0.58	3.96	9.16	4.66	2.00667	5.92667	1.5624	0.000182982	0.00212982
XM_038056494.1	189	263	92	295	431	371	8.78	10.3	3.82	12.31	15.67	15.16	7.63333	14.38	0.9137	0.000183616	0.0021352
XM_038053999.1	236	255	141	324	424	353	10.97	9.99	5.85	13.52	15.41	14.42	8.93667	14.45	0.6933	0.000184216	0.00214018
XM_038054162.1	29	22	34	7	3	4	1.35	0.86	1.41	0.29	0.11	0.16	1.20667	0.186667	-2.6925	0.000184484	0.00214129
XM_038067679.1	685	696	269	220	327	173	31.83	27.27	11.17	9.18	11.89	7.07	23.4233	9.38	-1.3203	0.000186879	0.00216707
XM_038049754.1	387	375	385	176	204	192	17.98	14.69	15.98	7.34	7.42	7.85	16.2167	7.53667	-1.1055	0.000189445	0.00219477
XM_038067834.1	15	76	0	1145	1600	945	0.7	2.98	0	47.78	58.16	38.62	1.22667	48.1867	5.2958	0.000190147	0.00220085
XM_038066712.1	1389	1292	1704	593	559	740	64.55	50.62	70.73	24.74	20.32	30.24	61.9667	25.1	-1.3038	0.000191137	0.00221026
XM_038070063.1	111	111	55	32	45	30	5.16	4.35	2.28	1.34	1.64	1.23	3.93	1.40333	-1.4857	0.00019315	0.00223146
XM_038050577.1	40275	49573	56116	27021	17188	17637	1871.58	1942.36	2329.19	1127.49	624.77	720.71	2047.71	824.323	-1.3127	0.00019699	0.00227292
XM_038064137.1	323	339	160	122	166	100	15.01	13.28	6.64	5.09	6.03	4.09	11.6433	5.07	-1.1994	0.000197104	0.00227292
XM_038066650.1	66	64	151	30	32	10	3.07	2.51	6.27	1.25	1.16	0.41	3.95	0.94	-2.0711	0.000200889	0.00231441
XM_038066054.1	3184	3800	1910	1298	2208	958	147.96	148.89	79.28	54.16	80.26	39.15	125.377	57.8567	-1.1157	0.000207133	0.00238414
XM_038048539.1	156	189	91	225	439	225	7.25	7.41	3.78	9.39	15.96	9.19	6.14667	11.5133	0.9054	0.000208941	0.00240272
XM_038052262.1	145	159	98	49	86	47	6.74	6.23	4.07	2.04	3.13	1.92	5.68	2.36333	-1.2651	0.000209805	0.00241043
XM_038062818.1	399	353	356	206	197	142	18.54	13.83	14.78	8.6	7.16	5.8	15.7167	7.18667	-1.1289	0.000212031	0.00243375
XM_038067453.1	532	573	731	242	230	302	24.72	22.45	30.34	10.1	8.36	12.34	25.8367	10.2667	-1.3315	0.000212537	0.00243731
XM_038052400.1	2387	2964	2836	1420	1438	1371	110.92	116.14	117.71	59.25	52.27	56.02	114.923	55.8467	-1.0411	0.000215851	0.00247304
XM_038066517.1	88	159	42	171	289	215	4.09	6.23	1.74	7.14	10.5	8.79	4.02	8.81	1.1319	0.000216857	0.00248227
XM_038047157.1	222	273	159	91	137	103	10.32	10.7	6.6	3.8	4.98	4.21	9.20667	4.33	-1.0883	0.000217285	0.00248489
XM_038071163.1	242	276	124	333	590	326	11.25	10.81	5.15	13.89	21.45	13.32	9.07	16.22	0.8386	0.000217869	0.00248928
XM_038051615.1	124	163	46	282	323	171	5.76	6.39	1.91	11.77	11.74	6.99	4.68667	10.1667	1.1172	0.000220397	0.00251584
XM_038057176.1	686	698	579	1033	1174	1115	31.88	27.35	24.03	43.1	42.67	45.56	27.7533	43.7767	0.6575	0.000222417	0.00253657
XM_038060019.1	692	1201	549	1274	2678	1164	32.16	47.06	22.79	53.16	97.34	47.57	34.0033	66.0233	0.9573	0.000223763	0.00254958
XM_038063811.1	27554	27115	46530	16105	7712	11463	1280.44	1062.42	1931.3	672.01	280.32	468.42	1424.72	473.583	-1.589	0.000224118	0.00255129
XM_038050682.1	25	41	63	8	9	11	1.16	1.61	2.61	0.33	0.33	0.45	1.79333	0.37	-2.277	0.000226669	0.00257797
XM_038051720.1	113	211	99	49	79	24	5.25	8.27	4.11	2.04	2.87	0.98	5.87667	1.96333	-1.5817	0.000228327	0.00259445
XM_038058677.1	7665	8698	7519	3649	5405	4475	356.19	340.8	312.09	152.26	196.47	182.86	336.36	177.197	-0.9247	0.000234033	0.00265686
XM_038070654.1	561	632	302	254	312	174	26.07	24.76	12.53	10.6	11.34	7.11	21.12	9.68333	-1.125	0.000236897	0.00268693
XM_038054901.1	412	408	258	514	711	562	19.15	15.99	10.71	21.45	25.84	22.97	15.2833	23.42	0.6158	0.000237552	0.00269189
XM_038056843.1	697	666	650	1169	1224	1704	32.39	26.1	26.98	48.78	44.49	69.63	28.49	54.3	0.9305	0.00023898	0.00270562
XM_038046640.1	459	391	170	591	864	564	21.33	15.32	7.06	24.66	31.41	23.05	14.57	26.3733	0.8561	0.000244137	0.00276148
XM_038047410.1	592	584	490	714	1407	1018	27.51	22.88	20.34	29.79	51.14	41.6	23.5767	40.8433	0.7927	0.000244588	0.00276407
XM_038061150.1	30	6	6	45	88	54	1.39	0.24	0.25	1.88	3.2	2.21	0.626667	2.43	1.9552	0.000246292	0.0027808
XM_038053100.1	15	44	1	221	330	148	0.7	1.72	0.04	9.22	12	6.05	0.82	9.09	3.4706	0.000249496	0.00281442
XM_038050730.1	799	1247	981	485	688	415	37.13	48.86	40.72	20.24	25.01	16.96	42.2367	20.7367	-1.0263	0.000251916	0.00283914
XM_038066295.1	37	47	44	79	109	152	1.72	1.84	1.83	3.3	3.96	6.21	1.79667	4.49	1.3214	0.000258631	0.00291218
XM_038051754.1	333	387	335	143	224	181	15.47	15.16	13.9	5.97	8.14	7.4	14.8433	7.17	-1.0498	0.000262636	0.00295459
XM_038060269.1	595	762	873	331	472	264	27.65	29.86	36.24	13.81	17.16	10.79	31.25	13.92	-1.1667	0.000263431	0.00296085
XM_038057077.1	389	408	430	674	865	861	18.08	15.99	17.85	28.12	31.44	35.18	17.3067	31.58	0.8677	0.000264125	0.00296598
XM_038065816.1	697	1089	3	20934	22843	18654	32.39	42.67	0.12	873.5	830.32	762.27	25.06	822.03	5.0357	0.000265428	0.00297792
XM_038058863.1	410	471	246	596	748	524	19.05	18.45	10.21	24.87	27.19	21.41	15.9033	24.49	0.6229	0.00026651	0.00298737
XM_038067198.1	33	54	22	9	1	7	1.53	2.12	0.91	0.38	0.04	0.29	1.52	0.236667	-2.6831	0.000274161	0.00307036
XM_038061390.1	27	35	36	7	4	9	1.25	1.37	1.49	0.29	0.15	0.37	1.37	0.27	-2.3431	0.000277175	0.00310131
XM_038058214.1	149	206	100	60	93	54	6.92	8.07	4.15	2.5	3.38	2.21	6.38	2.69667	-1.2424	0.000279242	0.00312163
XM_038068678.1	32	42	8	66	136	58	1.49	1.65	0.33	2.75	4.94	2.37	1.15667	3.35333	1.5356	0.000281125	0.00313986
XM_038061093.1	357	526	305	557	797	702	16.59	20.61	12.66	23.24	28.97	28.69	16.62	26.9667	0.6983	0.000282128	0.00314824
XM_038050070.1	370	378	192	390	954	599	17.19	14.81	7.97	16.27	34.68	24.48	13.3233	25.1433	0.9162	0.000288562	0.00321714
XM_038050718.1	114	156	61	190	303	175	5.3	6.11	2.53	7.93	11.01	7.15	4.64667	8.69667	0.9043	0.00029454	0.00328085
XM_038060605.1	80	42	58	129	193	121	3.72	1.65	2.41	5.38	7.02	4.94	2.59333	5.78	1.1563	0.000294927	0.00328222
XM_038051662.1	507	553	721	282	280	256	23.56	21.67	29.93	11.77	10.18	10.46	25.0533	10.8033	-1.2135	0.000296289	0.00329443
XM_038064028.1	241	366	286	136	198	102	11.2	14.34	11.87	5.67	7.2	4.17	12.47	5.68	-1.1345	0.000298214	0.00331286
XM_038057580.1	90	87	71	33	45	23	4.18	3.41	2.95	1.38	1.64	0.94	3.51333	1.32	-1.4123	0.00030048	0.00333506
XM_038057666.1	4864	5340	2697	2361	2905	1591	226.03	209.23	111.94	98.52	105.59	65.01	182.4	89.7067	-1.0238	0.000303459	0.00336512
XM_038049050.1	121	200	353	576	631	979	5.62	7.84	14.65	24.03	22.94	40.01	9.37	28.9933	1.6296	0.000304863	0.00337768
XM_038064438.1	2954	3376	2958	4468	6082	5695	137.27	132.28	122.78	186.43	221.08	232.72	130.777	213.41	0.7065	0.000305786	0.00338488
XM_038059883.1	54	28	45	13	12	7	2.51	1.1	1.87	0.54	0.44	0.29	1.82667	0.423333	-2.1093	0.000306173	0.00338615
XM_038055209.1	0	0	0	6	11	10	0	0	0	0.25	0.4	0.41	0.001	0.353333	8.4649	0.000307692	0.00339992
XM_038047903.1	210	262	188	339	419	383	9.76	10.27	7.8	14.15	15.23	15.65	9.27667	15.01	0.6942	0.000311465	0.00343857
XM_038062426.1	98	97	41	26	38	17	4.55	3.8	1.7	1.08	1.38	0.69	3.35	1.05	-1.6738	0.000319109	0.00351983
XM_038071198.1	55	64	37	18	12	17	2.56	2.51	1.54	0.75	0.44	0.69	2.20333	0.626667	-1.8139	0.000320708	0.00353433
XM_038054880.1	63	43	31	91	107	128	2.93	1.68	1.29	3.8	3.89	5.23	1.96667	4.30667	1.1308	0.000321318	0.0035357
XM_038070181.1	6982	7631	8876	3713	3844	4046	324.45	299	368.41	154.93	139.73	165.33	330.62	153.33	-1.1085	0.000321401	0.0035357
XM_038052238.1	199391	224585	380545	128476	92608	98269	9265.71	8799.66	15795.1	5360.86	3366.22	4015.62	11286.8	4247.57	-1.4099	0.000321916	0.00353823
XM_038061521.1	207	213	113	245	405	347	9.62	8.35	4.69	10.22	14.72	14.18	7.55333	13.04	0.7878	0.000328225	0.00360438
XM_038055532.1	305	420	277	160	227	161	14.17	16.46	11.5	6.68	8.25	6.58	14.0433	7.17	-0.9698	0.000330221	0.00362311
XM_038060862.1	2192	2174	1451	1037	1006	1103	101.86	85.18	60.23	43.27	36.57	45.07	82.4233	41.6367	-0.9852	0.000334257	0.00366415
XM_038053640.1	380	411	236	457	710	582	17.66	16.1	9.8	19.07	25.81	23.78	14.52	22.8867	0.6565	0.000335066	0.0036676
XM_038061981.1	689	719	503	389	323	175	32.02	28.17	20.88	16.23	11.74	7.15	27.0233	11.7067	-1.2069	0.000335162	0.0036676
XM_038064626.1	229	297	103	83	106	78	10.64	11.64	4.28	3.46	3.85	3.19	8.85333	3.5	-1.3389	0.000340009	0.00371738
XM_038068101.1	33	61	0	924	965	645	1.53	2.39	0	38.56	35.08	26.36	1.30667	33.3333	4.673	0.000343298	0.00375003
XM_038066815.1	614	634	526	327	329	317	28.53	24.84	21.83	13.64	11.96	12.95	25.0667	12.85	-0.964	0.000344879	0.003764
XM_038067715.1	11	27	34	0	6	2	0.51	1.06	1.41	0	0.22	0.08	0.993333	0.1	-3.3123	0.000349751	0.00381382
XM_038054641.1	96	76	63	194	187	117	4.46	2.98	2.61	8.09	6.8	4.78	3.35	6.55667	0.9688	0.000351741	0.00383216
XM_038066120.1	710	846	258	282	265	112	32.99	33.15	10.71	11.77	9.63	4.58	25.6167	8.66	-1.5646	0.000355352	0.00386811
XM_038047680.1	17	19	1	0	0	0	0.79	0.74	0.04	0	0	0	0.523333	0.001	-9.0316	0.000356506	0.0038765
XM_038068731.1	115	124	83	219	257	143	5.34	4.86	3.45	9.14	9.34	5.84	4.55	8.10667	0.8332	0.000356746	0.0038765
XM_038050033.1	1487	1621	1516	3005	2633	2759	69.1	63.51	62.92	125.39	95.71	112.74	65.1767	111.28	0.7718	0.000358512	0.00389229
XM_038055163.1	238	314	6	1841	3869	2754	11.06	12.3	0.25	76.82	140.63	112.54	7.87	109.997	3.805	0.000358837	0.00389241
XM_038054609.1	199	256	159	110	123	76	9.25	10.03	6.6	4.59	4.47	3.11	8.62667	4.05667	-1.0885	0.000361026	0.00391274
XM_038053145.1	587	614	626	227	355	335	27.28	24.06	25.98	9.47	12.9	13.69	25.7733	12.02	-1.1004	0.000364286	0.00394463
XM_038057937.1	475	564	500	263	155	236	22.07	22.1	20.75	10.97	5.63	9.64	21.64	8.74667	-1.3069	0.000365532	0.00395469
XM_038050374.1	682	781	976	386	298	377	31.69	30.6	40.51	16.11	10.83	15.41	34.2667	14.1167	-1.2794	0.000366795	0.00396279
XM_038047152.1	266	129	178	59	95	78	12.36	5.05	7.39	2.46	3.45	3.19	8.26667	3.03333	-1.4464	0.000366919	0.00396279
XM_038051775.1	204	300	226	119	133	114	9.48	11.75	9.38	4.97	4.83	4.66	10.2033	4.82	-1.0819	0.000370601	0.00399908
XM_038071042.1	204	240	2	2080	3639	4105	9.48	9.4	0.08	86.79	132.27	167.74	6.32	128.933	4.3506	0.000374363	0.00403617
XM_038055396.1	2020	2380	2052	1059	1372	1234	93.87	93.25	85.17	44.19	49.87	50.43	90.7633	48.1633	-0.9142	0.000387014	0.00416895
XM_038054605.1	439	567	337	207	316	232	20.4	22.22	13.99	8.64	11.49	9.48	18.87	9.87	-0.935	0.000392119	0.00421996
XM_038049928.1	76	72	87	20	43	25	3.53	2.82	3.61	0.83	1.56	1.02	3.32	1.13667	-1.5464	0.000392428	0.00421996
XM_038053484.1	388	550	288	572	818	641	18.03	21.55	11.95	23.87	29.73	26.19	17.1767	26.5967	0.6308	0.000393129	0.00422385
XM_038060042.1	212	236	140	268	419	333	9.85	9.25	5.81	11.18	15.23	13.61	8.30333	13.34	0.684	0.000395	0.00424022
XM_038067975.1	10	2	0	17	34	37	0.46	0.08	0	0.71	1.24	1.51	0.18	1.15333	2.6797	0.000395501	0.00424022
XM_038053405.1	968	951	219	1704	1928	1328	44.98	37.26	9.09	71.1	70.08	54.27	30.4433	65.15	1.0976	0.000395676	0.00424022
XM_038068259.1	67	80	37	18	30	16	3.11	3.13	1.54	0.75	1.09	0.65	2.59333	0.83	-1.6436	0.000398871	0.00427077
XM_038061747.1	4861	5116	4236	8802	7880	7178	225.89	200.45	175.82	367.28	286.43	293.32	200.72	315.677	0.6533	0.000399948	0.00427862
XM_038066024.1	9889	11238	11628	6211	5602	5222	459.54	440.33	482.64	259.16	203.63	213.39	460.837	225.393	-1.0318	0.000401738	0.00429407
XM_038057577.1	523	651	662	897	1445	1425	24.3	25.51	27.48	37.43	52.52	58.23	25.7633	49.3933	0.939	0.000405206	0.00432742
XM_038056446.1	64	102	22	127	176	150	2.97	4	0.91	5.3	6.4	6.13	2.62667	5.94333	1.178	0.000407072	0.00434361
XM_038060069.1	827	876	782	1195	1610	1490	38.43	34.32	32.46	49.86	58.52	60.89	35.07	56.4233	0.6861	0.000410495	0.00437639
XM_038046730.1	496	674	226	173	296	116	23.05	26.41	9.38	7.22	10.76	4.74	19.6133	7.57333	-1.3728	0.000411915	0.00438611
XM_038060189.1	0	0	8	185	275	280	0	0	0.33	7.72	10	11.44	0.11	9.72	6.4654	0.000412113	0.00438611
XM_038067324.1	56	65	3	209	508	428	2.6	2.55	0.12	8.72	18.47	17.49	1.75667	14.8933	3.0838	0.000421843	0.00448583
XM_038070363.1	145	193	3	1171	2175	1950	6.74	7.56	0.12	48.86	79.06	79.68	4.80667	69.2	3.8477	0.000429686	0.00456532
XM_038059977.1	872	914	542	1123	1628	995	40.52	35.81	22.5	46.86	59.18	40.66	32.9433	48.9	0.5698	0.000430971	0.00457507
XM_038066939.1	99	93	44	21	44	19	4.6	3.64	1.83	0.88	1.6	0.78	3.35667	1.08667	-1.6271	0.000433107	0.00458991
XM_038049243.1	116	181	139	264	354	222	5.39	7.09	5.77	11.02	12.87	9.07	6.08333	10.9867	0.8528	0.000433108	0.00458991
XM_038067249.1	2959	3019	3145	1408	1633	1744	137.5	118.29	130.54	58.75	59.36	71.27	128.777	63.1267	-1.0285	0.000446833	0.00473133
XM_038054494.1	7480	8167	4071	1641	4911	982	347.6	320	168.97	68.47	178.51	40.13	278.857	95.7033	-1.5429	0.000450139	0.00476228
XM_038062945.1	86	112	83	31	59	30	4	4.39	3.45	1.29	2.14	1.23	3.94667	1.55333	-1.3453	0.000456666	0.00482722
XM_038068971.1	1102	1114	846	1655	1878	1311	51.21	43.65	35.11	69.06	68.26	53.57	43.3233	63.63	0.5546	0.00045773	0.00483436
XM_038056501.1	171	226	166	254	458	332	7.95	8.86	6.89	10.6	16.65	13.57	7.9	13.6067	0.7844	0.000463714	0.0048934
XM_038067983.1	722	719	590	1030	1173	1168	33.55	28.17	24.49	42.98	42.64	47.73	28.7367	44.45	0.6293	0.000466336	0.0049169
XM_038064180.1	32	31	16	5	6	5	1.49	1.21	0.66	0.21	0.22	0.2	1.12	0.21	-2.415	0.000466992	0.00491964
XM_038067953.1	188	228	205	87	140	87	8.74	8.93	8.51	3.63	5.09	3.56	8.72667	4.09333	-1.0922	0.000468971	0.00493631
XM_038054778.1	63	49	55	44	302	283	2.93	1.92	2.28	1.84	10.98	11.56	2.37667	8.12667	1.7737	0.000469856	0.00494144
XM_038050525.1	1990	2103	1480	2215	4470	3056	92.48	82.4	61.43	92.42	162.48	124.88	78.77	126.593	0.6845	0.000470757	0.00494398
XM_038055506.1	180	182	75	328	399	188	8.36	7.13	3.11	13.69	14.5	7.68	6.2	11.9567	0.9475	0.000470893	0.00494398
XM_038047472.1	187	260	216	101	124	107	8.69	10.19	8.97	4.21	4.51	4.37	9.28333	4.36333	-1.0892	0.000474439	0.004977
XM_038065243.1	885	1057	1436	343	492	598	41.13	41.42	59.6	14.31	17.88	24.44	47.3833	18.8767	-1.3278	0.000475953	0.00498868
XM_038056472.1	1983	2129	142	8002	12003	12691	92.15	83.42	5.89	333.9	436.3	518.6	60.4867	429.6	2.8283	0.000477492	0.00499585
XM_038050779.1	299	362	359	541	700	807	13.89	14.18	14.9	22.57	25.44	32.98	14.3233	26.9967	0.9144	0.000477671	0.00499585
XM_038048775.1	154	199	122	185	511	329	7.16	7.8	5.06	7.72	18.57	13.44	6.67333	13.2433	0.9888	0.000477843	0.00499585
XM_038050457.1	590	587	497	799	1180	790	27.42	23	20.63	33.34	42.89	32.28	23.6833	36.17	0.6109	0.000479181	0.00500563
XM_038061613.1	1383	1446	763	691	679	581	64.27	56.66	31.67	28.83	24.68	23.74	50.8667	25.75	-0.9821	0.000484982	0.00506198
XM_038060244.1	652	729	292	272	337	185	30.3	28.56	12.12	11.35	12.25	7.56	23.66	10.3867	-1.1877	0.000488072	0.00508996
XM_038062911.1	228	278	113	80	112	25	10.6	10.89	4.69	3.34	4.07	1.02	8.72667	2.81	-1.6349	0.000490795	0.00511406
XM_038057929.1	11	20	6	34	57	32	0.51	0.78	0.25	1.42	2.07	1.31	0.513333	1.6	1.6401	0.000498325	0.00518818
XM_038060929.1	608	607	38	2779	4680	2624	28.25	23.78	1.58	115.96	170.11	107.23	17.87	131.1	2.8751	0.000506914	0.00527318
XM_038059752.1	0	1	1	17	10	15	0	0.04	0.04	0.71	0.36	0.61	0.0266667	0.56	4.3923	0.00050818	0.00528193
XM_038065232.1	8	17	10	39	34	44	0.37	0.67	0.42	1.63	1.24	1.8	0.486667	1.55667	1.6775	0.000513768	0.00533555
XM_038052951.1	476	456	257	186	285	161	22.12	17.87	10.67	7.76	10.36	6.58	16.8867	8.23333	-1.0363	0.000526277	0.00546089
XM_038062791.1	190	246	169	309	433	284	8.83	9.64	7.01	12.89	15.74	11.61	8.49333	13.4133	0.6593	0.000535666	0.00555368
XM_038067672.1	192	260	108	71	105	83	8.92	10.19	4.48	2.96	3.82	3.39	7.86333	3.39	-1.2139	0.000539822	0.00559211
XM_038058881.1	31231	38674	41200	18289	20189	19591	1451.31	1515.32	1710.07	763.14	733.85	800.56	1558.9	765.85	-1.0254	0.000546641	0.00565226
XM_038067675.1	1122	1147	382	1668	1942	1472	52.14	44.94	15.86	69.6	70.59	60.15	37.6467	66.78	0.8269	0.000546969	0.00565226
XM_038056468.1	42	31	34	14	6	4	1.95	1.21	1.41	0.58	0.22	0.16	1.52333	0.32	-2.2511	0.000546993	0.00565226
XM_038069748.1	2099	2457	1393	2917	3418	2614	97.54	96.27	57.82	121.72	124.24	106.82	83.8767	117.593	0.4875	0.000554633	0.00572645
XM_038051556.1	0	3	4	8	41	21	0	0.12	0.17	0.33	1.49	0.86	0.0966667	0.893333	3.2081	0.000555859	0.00573434
XM_038057283.1	6962	9646	93	81126	128251	100061	323.52	377.95	3.86	3385.11	4661.81	4088.85	235.11	4045.26	4.1048	0.000559573	0.00576788
XM_038048524.1	8090	9070	6357	13784	12052	12099	375.94	355.38	263.86	575.16	438.08	494.41	331.727	502.55	0.5993	0.000560949	0.00577726
XM_038060298.1	240	281	216	326	520	517	11.15	11.01	8.97	13.6	18.9	21.13	10.3767	17.8767	0.7847	0.000564087	0.00580478
XM_038050179.1	30	63	1	291	563	286	1.39	2.47	0.04	12.14	20.46	11.69	1.3	14.7633	3.5054	0.000568183	0.00584071
XM_038070821.1	4732	5491	5068	2472	3071	2987	219.9	215.15	210.36	103.15	111.63	122.06	215.137	112.28	-0.9382	0.000568663	0.00584071
XM_038047267.1	188	250	4	1545	3190	1807	8.74	9.8	0.17	64.47	115.95	73.84	6.23667	84.7533	3.7644	0.000569404	0.00584071
XM_038062593.1	590	630	389	204	434	180	27.42	24.68	16.15	8.51	15.78	7.36	22.75	10.55	-1.1086	0.000569458	0.00584071
XM_038060755.1	117	155	72	48	67	36	5.44	6.07	2.99	2	2.44	1.47	4.83333	1.97	-1.2948	0.000573146	0.00587368
XM_038052952.1	0	0	0	10	17	2	0	0	0	0.42	0.62	0.08	0.001	0.373333	8.5443	0.000579005	0.00592884
XM_038069256.1	1362	2632	1908	772	1336	886	63.29	103.13	79.19	32.21	48.56	36.21	81.87	38.9933	-1.0701	0.000586239	0.00599797
XM_038047260.1	112	105	87	184	209	161	5.2	4.11	3.61	7.68	7.6	6.58	4.30667	7.28667	0.7587	0.00058723	0.00600317
XM_038049528.1	1986	2080	1514	2417	3371	2825	92.29	81.5	62.84	100.85	122.53	115.44	78.8767	112.94	0.5179	0.00058918	0.00601816
XM_038060258.1	5	0	2	20	25	14	0.23	0	0.08	0.83	0.91	0.57	0.103333	0.77	2.8976	0.000591605	0.00603797
XM_038049648.1	55	98	38	14	34	13	2.56	3.84	1.58	0.58	1.24	0.53	2.66	0.783333	-1.7637	0.000594166	0.00605913
XM_038062258.1	451	494	392	276	222	113	20.96	19.36	16.27	11.52	8.07	4.62	18.8633	8.07	-1.2249	0.000606474	0.00617957
XM_038061923.1	191	212	143	96	109	84	8.88	8.31	5.94	4.01	3.96	3.43	7.71	3.8	-1.0207	0.000614262	0.0062538
XM_038055085.1	4656	3968	4562	9358	8927	6494	216.36	155.47	189.35	390.48	324.49	265.37	187.06	326.78	0.8048	0.000627514	0.00638349
XM_038050044.1	17	13	14	37	47	47	0.79	0.51	0.58	1.54	1.71	1.92	0.626667	1.72333	1.4594	0.000629645	0.00639993
XM_038047817.1	1	1	0	11	19	11	0.05	0.04	0	0.46	0.69	0.45	0.03	0.533333	4.152	0.000634109	0.00644004
XM_038064073.1	5828	6135	4883	3035	4644	2579	270.83	240.38	202.68	126.64	168.81	105.39	237.963	133.613	-0.8327	0.000648954	0.00658542
XM_038063857.1	422	570	349	666	961	567	19.61	22.33	14.49	27.79	34.93	23.17	18.81	28.63	0.606	0.000656684	0.00665843
XM_038055628.1	214	325	232	116	106	137	9.94	12.73	9.63	4.84	3.85	5.6	10.7667	4.76333	-1.1765	0.000657787	0.00666418
XM_038057324.1	2443	2695	58	20198	27073	19840	113.53	105.6	2.41	842.79	984.08	810.73	73.8467	879.2	3.5736	0.000659096	0.00667122
XM_038060082.1	797	1303	917	1536	3133	1372	37.04	51.05	38.06	64.09	113.88	56.06	42.05	78.01	0.8916	0.000659555	0.00667122
XM_038052506.1	19	27	25	6	5	3	0.88	1.06	1.04	0.25	0.18	0.12	0.993333	0.183333	-2.4378	0.000670242	0.00677381
XM_038064741.1	214	249	125	69	143	57	9.94	9.76	5.19	2.88	5.2	2.33	8.29667	3.47	-1.2576	0.000675158	0.00681795
XM_038064935.1	950	1037	1234	1701	2569	2081	44.15	40.63	51.22	70.98	93.38	85.04	45.3333	83.1333	0.8749	0.000677218	0.00683319
XM_038057711.1	515	608	300	248	327	209	23.93	23.82	12.45	10.35	11.89	8.54	20.0667	10.26	-0.9678	0.000677996	0.0068355
XM_038049822.1	128	147	71	34	73	15	5.95	5.76	2.95	1.42	2.65	0.61	4.88667	1.56	-1.6473	0.000681278	0.00686302
XM_038060276.1	62074	76673	64689	39998	50112	30210	2884.58	3004.19	2685.02	1668.98	1821.53	1234.49	2857.93	1575	-0.8596	0.000683641	0.00687929
XM_038058784.1	339	386	347	199	177	179	15.75	15.12	14.4	8.3	6.43	7.31	15.09	7.34667	-1.0384	0.000684	0.00687929
XM_038061823.1	7	0	0	15	29	24	0.33	0	0	0.63	1.05	0.98	0.11	0.886667	3.0109	0.000687314	0.00690648
XM_038050977.1	68	81	32	15	24	22	3.16	3.17	1.33	0.63	0.87	0.9	2.55333	0.8	-1.6743	0.000687815	0.00690648
XM_038052318.1	8038	9206	8349	15469	13870	15676	373.53	360.71	346.54	645.47	504.16	640.58	360.26	596.737	0.7281	0.000689186	0.00691467
XM_038069097.1	1453	1566	927	1983	2180	1812	67.52	61.36	38.48	82.74	79.24	74.04	55.7867	78.6733	0.496	0.000692106	0.00693735
XM_038063765.1	1195	1210	589	1426	2123	1418	55.53	47.41	24.45	59.5	77.17	57.94	42.4633	64.87	0.6113	0.000692563	0.00693735
XM_038061424.1	3237	3475	2881	4355	5973	8157	150.42	136.16	119.58	181.72	217.11	333.32	135.387	244.05	0.8501	0.000697576	0.00698194
XM_038062604.1	107	174	49	34	57	28	4.97	6.82	2.03	1.42	2.07	1.14	4.60667	1.54333	-1.5777	0.000699618	0.00699674
XM_038050731.1	995	1092	2140	664	480	514	46.24	42.79	88.82	27.71	17.45	21	59.2833	22.0533	-1.4266	0.000700375	0.00699868
XM_038064481.1	814	938	446	353	540	265	37.83	36.75	18.51	14.73	19.63	10.83	31.03	15.0633	-1.0426	0.000706569	0.0070549
XM_038057151.1	179	243	89	67	104	48	8.32	9.52	3.69	2.8	3.78	1.96	7.17667	2.84667	-1.334	0.000709403	0.00707752
XM_038059838.1	114	144	49	192	327	143	5.3	5.64	2.03	8.01	11.89	5.84	4.32333	8.58	0.9888	0.000711185	0.00708961
XM_038068965.1	123	114	61	39	53	38	5.72	4.47	2.53	1.63	1.93	1.55	4.24	1.70333	-1.3157	0.00071408	0.00711277
XM_038053404.1	0	0	0	5	1	24	0	0	0	0.21	0.04	0.98	0.001	0.41	8.6795	0.000714682	0.00711306
XM_038057132.1	113	183	85	43	84	34	5.25	7.17	3.53	1.79	3.05	1.39	5.31667	2.07667	-1.3563	0.000719169	0.00715199
XM_038057312.1	596	568	590	318	327	304	27.7	22.26	24.49	13.27	11.89	12.42	24.8167	12.5267	-0.9863	0.000720051	0.00715334
XM_038066530.1	281	352	284	438	589	798	13.06	13.79	11.79	18.28	21.41	32.61	12.88	24.1	0.9039	0.000720455	0.00715334
XM_038050979.1	3239	3923	3554	1946	2060	2014	150.52	153.71	147.51	81.2	74.88	82.3	150.58	79.46	-0.9222	0.000727865	0.00722114
XM_038054774.1	379	429	455	684	861	825	17.61	16.81	18.89	28.54	31.3	33.71	17.77	31.1833	0.8113	0.000730531	0.00724181
XM_038059490.1	170	182	113	81	86	69	7.9	7.13	4.69	3.38	3.13	2.82	6.57333	3.11	-1.0797	0.000734733	0.00727342
XM_038068225.1	42	24	0	286	510	573	1.95	0.94	0	11.93	18.54	23.41	0.963333	17.96	4.2206	0.00073489	0.00727342
XM_038053144.1	32	24	0	184	432	395	1.49	0.94	0	7.68	15.7	16.14	0.81	13.1733	4.0236	0.000738972	0.007308
XM_038056052.1	9	27	0	98	230	196	0.42	1.06	0	4.09	8.36	8.01	0.493333	6.82	3.7891	0.000742116	0.00733326
XM_038064637.1	2158	3753	2028	1041	2100	968	100.28	147.05	84.18	43.44	76.33	39.56	110.503	53.11	-1.057	0.000744241	0.00734842
XM_038059686.1	49	43	40	113	128	63	2.28	1.68	1.66	4.72	4.65	2.57	1.87333	3.98	1.0872	0.000745979	0.00735973
XM_038050746.1	617	609	531	314	393	326	28.67	23.86	22.04	13.1	14.29	13.32	24.8567	13.57	-0.8732	0.000757073	0.00745978
XM_038046667.1	262	291	136	428	485	299	12.18	11.4	5.64	17.86	17.63	12.22	9.74	15.9033	0.7073	0.00075732	0.00745978
XM_038061300.1	320	435	155	654	765	370	14.87	17.04	6.43	27.29	27.81	15.12	12.78	23.4067	0.873	0.000760675	0.0074869
XM_038052212.1	948	1095	1223	472	746	530	44.05	42.9	50.76	19.69	27.12	21.66	45.9033	22.8233	-1.0081	0.000775484	0.00762662
XM_038068354.1	114	156	66	44	62	42	5.3	6.11	2.74	1.84	2.25	1.72	4.71667	1.93667	-1.2842	0.000782706	0.00769156
XM_038061224.1	2	4	0	7	21	27	0.09	0.16	0	0.29	0.76	1.1	0.0833333	0.716667	3.1043	0.000785554	0.00771345
XM_038067506.1	96	94	108	19	31	52	4.46	3.68	4.48	0.79	1.13	2.12	4.20667	1.34667	-1.6433	0.000788625	0.0077335
XM_038062464.1	118	104	65	45	47	34	5.48	4.07	2.7	1.88	1.71	1.39	4.08333	1.66	-1.2986	0.000788841	0.0077335
XM_038046593.1	8576	10121	14751	5923	4420	4586	398.53	396.56	612.26	247.15	160.66	187.4	469.117	198.403	-1.2415	0.000790204	0.00774076
XM_038054642.1	10	8	3	35	27	22	0.46	0.31	0.12	1.46	0.98	0.9	0.296667	1.11333	1.908	0.000792223	0.00775443
XM_038058093.1	482	533	275	227	303	177	22.4	20.88	11.41	9.47	11.01	7.23	18.23	9.23667	-0.9809	0.000795424	0.00777572
XM_038070503.1	49	43	35	89	96	81	2.28	1.68	1.45	3.71	3.49	3.31	1.80333	3.50333	0.9581	0.00079565	0.00777572
XM_038064700.1	0	0	0	9	11	4	0	0	0	0.38	0.4	0.16	0.001	0.313333	8.2916	0.000799252	0.0078048
XM_038047351.1	132	148	140	50	99	50	6.13	5.8	5.81	2.09	3.6	2.04	5.91333	2.57667	-1.1985	0.000804787	0.00785268
XM_038066713.1	389	441	178	118	238	77	18.08	17.28	7.39	4.92	8.65	3.15	14.25	5.57333	-1.3543	0.000814921	0.00794532
XM_038052727.1	542	615	227	190	308	137	25.19	24.1	9.42	7.93	11.2	5.6	19.57	8.24333	-1.2473	0.000818264	0.00797166
XM_038047813.1	362	428	341	173	251	213	16.82	16.77	14.15	7.22	9.12	8.7	15.9133	8.34667	-0.931	0.000826374	0.00804437
XM_038064211.1	3731	4333	3472	6663	6150	5889	173.38	169.78	144.11	278.02	223.55	240.65	162.423	247.407	0.6071	0.000831941	0.00809222
XM_038056724.1	92	107	133	22	70	36	4.28	4.19	5.52	0.92	2.54	1.47	4.66333	1.64333	-1.5047	0.000837489	0.00813982
XM_038066187.1	640	644	435	247	356	348	29.74	25.23	18.06	10.31	12.94	14.22	24.3433	12.49	-0.9628	0.000858992	0.00834228
XM_038058833.1	0	2	0	13	9	18	0	0.08	0	0.54	0.33	0.74	0.0266667	0.536667	4.3309	0.000863478	0.00837931
XM_038052182.1	227	268	131	74	155	67	10.55	10.5	5.44	3.09	5.63	2.74	8.83	3.82	-1.2088	0.000882461	0.00855684
XM_038051322.1	308	334	156	123	181	79	14.31	13.09	6.48	5.13	6.58	3.23	11.2933	4.98	-1.1813	0.000883878	0.0085639
XM_038051803.1	285	336	183	526	521	333	13.24	13.17	7.6	21.95	18.94	13.61	11.3367	18.1667	0.6803	0.000886717	0.00857976
XM_038061661.1	681	877	600	366	450	433	31.65	34.36	24.9	15.27	16.36	17.69	30.3033	16.44	-0.8823	0.000886895	0.00857976
XM_038047389.1	224	274	173	300	435	366	10.41	10.74	7.18	12.52	15.81	14.96	9.44333	14.43	0.6117	0.000895564	0.00865688
XM_038065418.1	731	777	746	1154	1372	1375	33.97	30.44	30.96	48.15	49.87	56.19	31.79	51.4033	0.6933	0.000899078	0.0086841
XM_038050912.1	111	139	47	167	226	183	5.16	5.45	1.95	6.97	8.21	7.48	4.18667	7.55333	0.8513	0.000900304	0.0086892
XM_038055405.1	408	477	299	548	678	645	18.96	18.69	12.41	22.87	24.64	26.36	16.6867	24.6233	0.5613	0.000901676	0.00869568
XM_038068382.1	627	528	313	809	851	785	29.14	20.69	12.99	33.76	30.93	32.08	20.94	32.2567	0.6233	0.000911614	0.00878471
XM_038051824.1	97	107	38	26	43	13	4.51	4.19	1.58	1.08	1.56	0.53	3.42667	1.05667	-1.6973	0.000914178	0.0088026
XM_038049455.1	166	180	107	210	307	249	7.71	7.05	4.44	8.76	11.16	10.18	6.4	10.0333	0.6487	0.000915694	0.00881036
XM_038049274.1	478	592	478	692	1032	872	22.21	23.2	19.84	28.87	37.51	35.63	21.75	34.0033	0.6447	0.000917068	0.00881676
XM_038062842.1	448	430	245	180	278	129	20.82	16.85	10.17	7.51	10.11	5.27	15.9467	7.63	-1.0635	0.000923875	0.00887534
XM_038061753.1	758	886	540	318	610	285	35.22	34.72	22.41	13.27	22.17	11.65	30.7833	15.6967	-0.9717	0.000938401	0.00900793
XM_038060875.1	0	0	0	9	6	7	0	0	0	0.38	0.22	0.29	0.001	0.296667	8.2127	0.000943465	0.00904955
XM_038068019.1	2185	2452	2260	3439	4070	4843	101.54	96.07	93.8	143.5	147.94	197.9	97.1367	163.113	0.7478	0.000945145	0.00905867
XM_038061361.1	53	89	70	36	19	15	2.46	3.49	2.91	1.5	0.69	0.61	2.95333	0.933333	-1.6619	0.00095172	0.00911466
XM_038047051.1	222	235	166	113	110	107	10.32	9.21	6.89	4.72	4	4.37	8.80667	4.36333	-1.0132	0.000956799	0.00915625
XM_038054364.1	43	45	11	67	114	70	2	1.76	0.46	2.8	4.14	2.86	1.40667	3.26667	1.2155	0.000962302	0.00920182
XM_038064738.1	513	598	485	732	984	921	23.84	23.43	20.13	30.54	35.77	37.64	22.4667	34.65	0.6251	0.000964696	0.00921763
XM_038048604.1	3205	4564	2399	1206	2785	824	148.94	178.83	99.57	50.32	101.23	33.67	142.447	61.74	-1.2061	0.00097038	0.00926482
XM_038057693.1	1991	1821	194	6114	7997	6739	92.52	71.35	8.05	255.12	290.68	275.38	57.3067	273.727	2.256	0.000979152	0.00934139
XM_038053879.1	338	328	149	525	603	349	15.71	12.85	6.18	21.91	21.92	14.26	11.58	19.3633	0.7417	0.00098454	0.00938502
XM_038069834.1	279	276	140	124	131	56	12.97	10.81	5.81	5.17	4.76	2.29	9.86333	4.07333	-1.2759	0.000985235	0.00938502
XM_038052206.1	184	206	78	67	88	52	8.55	8.07	3.24	2.8	3.2	2.12	6.62	2.70667	-1.2903	0.000993407	0.00945562
XM_038051206.1	19	18	16	0	4	3	0.88	0.71	0.66	0	0.15	0.12	0.75	0.09	-3.0589	0.000995261	0.00946602
XM_038053034.1	680	774	352	299	429	204	31.6	30.33	14.61	12.48	15.59	8.34	25.5133	12.1367	-1.0719	0.000998071	0.00948549
XM_038064527.1	135	170	94	274	365	149	6.27	6.66	3.9	11.43	13.27	6.09	5.61	10.2633	0.8714	0.00100005	0.00949699
XM_038053304.1	23	31	40	9	6	8	1.07	1.21	1.66	0.38	0.22	0.33	1.31333	0.31	-2.0829	0.00101826	0.00966263
XM_038046584.1	167	192	169	86	111	83	7.76	7.52	7.01	3.59	4.03	3.39	7.43	3.67	-1.0176	0.00102537	0.00972264
XM_038064065.1	292	332	193	365	517	417	13.57	13.01	8.01	15.23	18.79	17.04	11.53	17.02	0.5618	0.00102736	0.00973412
XM_038063823.1	1230	1510	101	4944	7963	5087	57.16	59.16	4.19	206.3	289.45	207.87	40.17	234.54	2.5456	0.00103469	0.00979604
XM_038050713.1	396	325	359	550	736	663	18.4	12.73	14.9	22.95	26.75	27.09	15.3433	25.5967	0.7383	0.00103828	0.00982256
XM_038050556.1	3573	3934	3370	2217	2676	1884	166.04	154.14	139.88	92.51	97.27	76.99	153.353	88.9233	-0.7862	0.00104319	0.00986148
XM_038067530.1	84	91	0	1734	1742	1353	3.9	3.57	0	72.35	63.32	55.29	2.49	63.6533	4.676	0.00104974	0.00991591
XM_038065002.1	59	39	52	116	115	103	2.74	1.53	2.16	4.84	4.18	4.21	2.14333	4.41	1.0409	0.00106306	0.0100341
XM_038070708.1	454	468	278	520	779	596	21.1	18.34	11.54	21.7	28.32	24.35	16.9933	24.79	0.5448	0.0010708	0.0100995
XM_038048879.1	4	0	0	12	21	14	0.19	0	0	0.5	0.76	0.57	0.0633333	0.61	3.2678	0.001077	0.0101503
XM_038062511.1	926	1195	1122	614	509	558	43.03	46.82	46.57	25.62	18.5	22.8	45.4733	22.3067	-1.0275	0.00108146	0.0101846
XM_038050208.1	0	0	0	5	18	3	0	0	0	0.21	0.65	0.12	0.001	0.326667	8.3517	0.00108504	0.0102105
XM_038051629.1	7057	7951	7469	11875	12738	14234	327.94	311.54	310.01	495.5	463.01	581.65	316.497	513.387	0.6979	0.00110033	0.0103466
XM_038048842.1	1096	1330	699	614	757	460	50.93	52.11	29.01	25.62	27.52	18.8	44.0167	23.98	-0.8762	0.00111395	0.0104667
XM_038047976.1	401	553	360	633	749	717	18.63	21.67	14.94	26.41	27.23	29.3	18.4133	27.6467	0.5864	0.00111714	0.0104888
XM_038055642.1	91	146	90	29	46	58	4.23	5.72	3.74	1.21	1.67	2.37	4.56333	1.75	-1.3827	0.00114535	0.0107456
XM_038063744.1	295	280	306	469	555	647	13.71	10.97	12.7	19.57	20.17	26.44	12.46	22.06	0.8241	0.00115052	0.0107859
XM_038068449.1	31	40	0	373	706	235	1.44	1.57	0	15.56	25.66	9.6	1.00333	16.94	4.0776	0.00115207	0.0107923
XM_038053586.1	1412	1458	835	759	801	635	65.62	57.13	34.66	31.67	29.12	25.95	52.47	28.9133	-0.8598	0.00115648	0.0108254
XM_038057135.1	179	210	128	93	86	85	8.32	8.23	5.31	3.88	3.13	3.47	7.28667	3.49333	-1.0607	0.00115973	0.0108478
XM_038052640.1	22	30	0	186	300	184	1.02	1.18	0	7.76	10.9	7.52	0.733333	8.72667	3.5729	0.0011699	0.0109346
XM_038050660.1	578	695	31	2389	3760	4415	26.86	27.23	1.29	99.68	136.67	180.41	18.46	138.92	2.9118	0.0011732	0.0109572
XM_038066414.1	581	494	366	301	278	213	27	19.36	15.19	12.56	10.11	8.7	20.5167	10.4567	-0.9724	0.00117441	0.0109602
XM_038067526.1	160	130	57	218	233	217	7.44	5.09	2.37	9.1	8.47	8.87	4.96667	8.81333	0.8274	0.00118464	0.0110423
XM_038065214.1	67	97	40	22	38	18	3.11	3.8	1.66	0.92	1.38	0.74	2.85667	1.01333	-1.4952	0.00118504	0.0110423
XM_038070368.1	578	827	699	367	427	379	26.86	32.4	29.01	15.31	15.52	15.49	29.4233	15.44	-0.9303	0.00118587	0.0110423
XM_038069131.1	4722	4601	214	20126	26243	33368	219.43	180.28	8.88	839.79	953.91	1363.53	136.197	1052.41	2.9499	0.00119502	0.0111192
XM_038063562.1	694	766	550	319	538	363	32.25	30.01	22.83	13.31	19.56	14.83	28.3633	15.9	-0.835	0.00120734	0.0112255
XM_038068294.1	155	182	59	43	72	48	7.2	7.13	2.45	1.79	2.62	1.96	5.59333	2.12333	-1.3974	0.00121081	0.0112493
XM_038067168.1	483	590	490	766	927	873	22.45	23.12	20.34	31.96	33.7	35.67	21.97	33.7767	0.6205	0.00121563	0.0112856
XM_038064537.1	1070	1183	939	1295	2128	1969	49.72	46.35	38.97	54.04	77.35	80.46	45.0133	70.6167	0.6497	0.00122381	0.0113504
XM_038070543.1	648	724	508	818	1134	871	30.11	28.37	21.09	34.13	41.22	35.59	26.5233	36.98	0.4795	0.00122443	0.0113504
XM_038047000.1	14	17	18	1	4	2	0.65	0.67	0.75	0.04	0.15	0.08	0.69	0.09	-2.9386	0.00124388	0.0115221
XM_038054811.1	95	113	78	47	52	38	4.41	4.43	3.24	1.96	1.89	1.55	4.02667	1.8	-1.1616	0.00125064	0.0115761
XM_038058793.1	154	160	81	42	95	38	7.16	6.27	3.36	1.75	3.45	1.55	5.59667	2.25	-1.3146	0.00126836	0.0117314
XM_038048014.1	378	579	175	113	264	98	17.57	22.69	7.26	4.72	9.6	4	15.84	6.10667	-1.3751	0.00128197	0.0118485
XM_038070918.1	369	400	11	1977	3428	2407	17.15	15.67	0.46	82.49	124.6	98.36	11.0933	101.817	3.1982	0.00128475	0.0118653
XM_038058473.1	85	125	38	5	44	2	3.95	4.9	1.58	0.21	1.6	0.08	3.47667	0.63	-2.4643	0.00128752	0.0118821
XM_038071097.1	409	467	301	219	287	209	19.01	18.3	12.49	9.14	10.43	8.54	16.6	9.37	-0.8251	0.00131448	0.0121218
XM_038055216.1	904	1060	1068	1650	1860	1804	42.01	41.53	44.33	68.85	67.61	73.72	42.6233	70.06	0.7169	0.00132037	0.0121672
XM_038047924.1	161	190	107	288	276	210	7.48	7.44	4.44	12.02	10.03	8.58	6.45333	10.21	0.6619	0.0013328	0.0122726
XM_038049529.1	1819	1655	1286	2383	2525	2498	84.53	64.85	53.38	99.43	91.78	102.08	67.5867	97.7633	0.5326	0.00133453	0.0122794
XM_038063253.1	663	609	553	935	1010	1179	30.81	23.86	22.95	39.01	36.71	48.18	25.8733	41.3	0.6747	0.00134473	0.0123642
XM_038056237.1	181	182	80	217	348	233	8.41	7.13	3.32	9.05	12.65	9.52	6.28667	10.4067	0.7271	0.00134865	0.0123902
XM_038055349.1	4	2	2	17	34	7	0.19	0.08	0.08	0.71	1.24	0.29	0.116667	0.746667	2.6781	0.00134981	0.0123902
XM_038051527.1	108	84	33	146	222	117	5.02	3.29	1.37	6.09	8.07	4.78	3.22667	6.31333	0.9684	0.00135056	0.0123902
XM_038064862.1	192	252	104	64	129	64	8.92	9.87	4.32	2.67	4.69	2.62	7.70333	3.32667	-1.2114	0.00135233	0.0123974
XM_038047375.1	107	106	50	26	57	23	4.97	4.15	2.08	1.08	2.07	0.94	3.73333	1.36333	-1.4533	0.00135499	0.0124126
XM_038052403.1	156	222	125	34	85	90	7.25	8.7	5.19	1.42	3.09	3.68	7.04667	2.73	-1.368	0.00137018	0.0125425
XM_038060397.1	542	596	473	279	289	328	25.19	23.35	19.63	11.64	10.5	13.4	22.7233	11.8467	-0.9397	0.00137284	0.0125576
XM_038065347.1	261	327	128	349	551	351	12.13	12.81	5.31	14.56	20.03	14.34	10.0833	16.31	0.6938	0.00138237	0.0126269
XM_038056525.1	147	132	81	56	77	34	6.83	5.17	3.36	2.34	2.8	1.39	5.12	2.17667	-1.234	0.00138245	0.0126269
XM_038060107.1	179	198	141	238	318	340	8.32	7.76	5.85	9.93	11.56	13.89	7.31	11.7933	0.69	0.00140053	0.0127827
XM_038051382.1	214	268	227	349	458	392	9.94	10.5	9.42	14.56	16.65	16.02	9.95333	15.7433	0.6615	0.00140473	0.0128116
XM_038046757.1	233	242	160	91	167	82	10.83	9.48	6.64	3.8	6.07	3.35	8.98333	4.40667	-1.0276	0.00141323	0.0128796
XM_038049231.1	128	135	45	186	221	186	5.95	5.29	1.87	7.76	8.03	7.6	4.37	7.79667	0.8352	0.00144605	0.0131664
XM_038057440.1	5945	6423	4294	7431	8849	7773	276.26	251.67	178.23	310.07	321.65	317.63	235.387	316.45	0.4269	0.00144681	0.0131664
XM_038051926.1	86	107	83	182	153	185	4	4.19	3.45	7.59	5.56	7.56	3.88	6.90333	0.8312	0.00145153	0.0131997
XM_038066476.1	1408	1443	1434	2129	2536	2786	65.43	56.54	59.52	88.84	92.18	113.85	60.4967	98.29	0.7002	0.00146012	0.0132681
XM_038067713.1	156	151	93	60	72	68	7.25	5.92	3.86	2.5	2.62	2.78	5.67667	2.63333	-1.1082	0.00146689	0.0133199
XM_038055887.1	104	118	42	32	48	13	4.83	4.62	1.74	1.34	1.74	0.53	3.73	1.20333	-1.6321	0.00147189	0.0133484
XM_038049286.1	186	182	50	372	376	184	8.64	7.13	2.08	15.52	13.67	7.52	5.95	12.2367	1.0402	0.00147218	0.0133484
XM_038048530.1	155	251	341	500	585	681	7.2	9.83	14.15	20.86	21.26	27.83	10.3933	23.3167	1.1657	0.0014767	0.0133796
XM_038050782.1	856	1039	873	432	781	372	39.78	40.71	36.24	18.03	28.39	15.2	38.91	20.54	-0.9217	0.00148587	0.0134529
XM_038057578.1	949	1077	966	536	646	590	44.1	42.2	40.1	22.37	23.48	24.11	42.1333	23.32	-0.8534	0.00149781	0.0135479
XM_038069318.1	2944	3252	2002	3916	4246	3791	136.81	127.42	83.1	163.4	154.34	154.91	115.777	157.55	0.4445	0.00149854	0.0135479
XM_038050960.1	43	69	67	20	29	20	2	2.7	2.78	0.83	1.05	0.82	2.49333	0.9	-1.4701	0.00151588	0.0136947
XM_038057892.1	77	119	71	135	401	118	3.58	4.66	2.95	5.63	14.58	4.82	3.73	8.34333	1.1614	0.00152716	0.0137866
XM_038051907.1	1132	1388	893	1347	2217	1734	52.6	54.38	37.07	56.21	80.59	70.86	48.0167	69.22	0.5277	0.00153393	0.0138376
XM_038047311.1	801	1226	1789	2313	5534	2208	37.22	48.04	74.26	96.51	201.16	90.23	53.1733	129.3	1.2819	0.00153647	0.0138505
XM_038053498.1	18	7	7	38	56	21	0.84	0.27	0.29	1.59	2.04	0.86	0.466667	1.49667	1.6813	0.00154042	0.013876
XM_038064850.1	2562	3139	2637	4063	4815	4283	119.06	122.99	109.45	169.53	175.02	175.02	117.167	173.19	0.5638	0.00154534	0.0139103
XM_038068580.1	145	183	1	1475	2197	1747	6.74	7.17	0.04	61.55	79.86	71.39	4.65	70.9333	3.9312	0.00156729	0.0140976
XM_038053889.1	2854	3049	2194	3588	4404	3750	132.63	119.47	91.07	149.71	160.08	153.24	114.39	154.343	0.4322	0.00157274	0.0141365
XM_038063620.1	121	162	110	186	253	239	5.62	6.35	4.57	7.76	9.2	9.77	5.51333	8.91	0.6925	0.00157613	0.0141567
XM_038055693.1	29449	31413	3233	107634	107702	84504	1368.5	1230.82	134.19	4491.19	3914.87	3453.13	911.17	3953.06	2.1172	0.00157892	0.0141641
XM_038048638.1	9104	9699	9464	13888	16305	20402	423.06	380.03	392.82	579.5	592.67	833.7	398.637	668.623	0.7461	0.00157923	0.0141641
XM_038053866.1	180	264	148	67	155	46	8.36	10.34	6.14	2.8	5.63	1.88	8.28	3.43667	-1.2686	0.00160196	0.0143576
XM_038050154.1	1	8	5	35	22	15	0.05	0.31	0.21	1.46	0.8	0.61	0.19	0.956667	2.332	0.00160823	0.0144034
XM_038066410.1	415	414	443	220	261	229	19.29	16.22	18.39	9.18	9.49	9.36	17.9667	9.34333	-0.9433	0.00161365	0.0144415
XM_038052767.1	20	22	0	109	219	117	0.93	0.86	0	4.55	7.96	4.78	0.596667	5.76333	3.2719	0.00163511	0.0146231
XM_038071068.1	81	81	20	114	188	111	3.76	3.17	0.83	4.76	6.83	4.54	2.58667	5.37667	1.0556	0.00165292	0.0147717
XM_038051983.1	315	333	658	196	149	187	14.64	13.05	27.31	8.18	5.42	7.64	18.3333	7.08	-1.3726	0.00165919	0.0148171
XM_038057028.1	390	388	141	444	1093	425	18.12	15.2	5.85	18.53	39.73	17.37	13.0567	25.21	0.9492	0.00166334	0.0148435
XM_038051213.1	269	270	157	304	497	336	12.5	10.58	6.52	12.68	18.07	13.73	9.86667	14.8267	0.5876	0.00167683	0.0149532
XM_038068107.1	42	59	51	18	27	6	1.95	2.31	2.12	0.75	0.98	0.25	2.12667	0.66	-1.6881	0.00170242	0.0151704
XM_038063925.1	79	63	29	109	177	83	3.67	2.47	1.2	4.55	6.43	3.39	2.44667	4.79	0.9692	0.00171581	0.0152788
XM_038047479.1	47	47	11	11	8	4	2.18	1.84	0.46	0.46	0.29	0.16	1.49333	0.303333	-2.2996	0.00172512	0.0153507
XM_038060139.1	426	503	448	204	221	286	19.8	19.71	18.59	8.51	8.03	11.69	19.3667	9.41	-1.0413	0.00173247	0.0154051
XM_038052937.1	300	380	543	149	239	193	13.94	14.89	22.54	6.22	8.69	7.89	17.1233	7.6	-1.1719	0.00175045	0.0155539
XM_038047354.1	3211	3092	3618	1984	1879	1655	149.22	121.15	150.17	82.79	68.3	67.63	140.18	72.9067	-0.9432	0.00175589	0.0155803
XM_038069137.1	94	103	79	31	61	10	4.37	4.04	3.28	1.29	2.22	0.41	3.89667	1.30667	-1.5763	0.00175593	0.0155803
XM_038049025.1	711	754	389	1005	1192	741	33.04	29.54	16.15	41.94	43.33	30.28	26.2433	38.5167	0.5535	0.00176144	0.015618
XM_038057160.1	517	425	333	714	854	520	24.03	16.65	13.82	29.79	31.04	21.25	18.1667	27.36	0.5908	0.00176612	0.0156483
XM_038071152.1	32	35	22	50	67	89	1.49	1.37	0.91	2.09	2.44	3.64	1.25667	2.72333	1.1158	0.00176757	0.01565
XM_038060366.1	28	49	0	286	930	285	1.3	1.92	0	11.93	33.8	11.65	1.07333	19.1267	4.1554	0.00178209	0.0157674
XM_038051357.1	2650	2902	1959	3430	3884	3738	123.15	113.71	81.31	143.12	141.18	152.75	106.057	145.683	0.458	0.0017901	0.015827
XM_038047773.1	131	171	5	644	1481	653	6.09	6.7	0.21	26.87	53.83	26.68	4.33333	35.7933	3.0461	0.00179356	0.0158463
XM_038068290.1	2593	2647	2492	3665	4453	4839	120.5	103.71	103.43	152.93	161.86	197.74	109.213	170.843	0.6455	0.00180777	0.0159605
XM_038062231.1	217	234	163	81	109	125	10.08	9.17	6.77	3.38	3.96	5.11	8.67333	4.15	-1.0635	0.00181166	0.0159835
XM_038066863.1	27	27	11	4	7	1	1.25	1.06	0.46	0.17	0.25	0.04	0.923333	0.153333	-2.5902	0.00182208	0.016064
XM_038046785.1	162	151	95	77	77	48	7.53	5.92	3.94	3.21	2.8	1.96	5.79667	2.65667	-1.1256	0.00182761	0.0161014
XM_038054558.1	1166	1315	846	1576	1785	1432	54.18	51.52	35.11	65.76	64.88	58.52	46.9367	63.0533	0.4259	0.0018312	0.0161216
XM_038058870.1	133	151	121	69	83	64	6.18	5.92	5.02	2.88	3.02	2.62	5.70667	2.84	-1.0068	0.00183366	0.0161318
XM_038053624.1	6791	7341	5947	10671	10250	10080	315.58	287.63	246.84	445.26	372.58	411.9	283.35	409.913	0.5327	0.00184831	0.0162492
XM_038056455.1	2	0	1	20	7	11	0.09	0	0.04	0.83	0.25	0.45	0.0433333	0.51	3.5569	0.00185143	0.0162651
XM_038057860.1	572	590	649	291	256	356	26.58	23.12	26.94	12.14	9.31	14.55	25.5467	12	-1.0901	0.00187289	0.016442
XM_038052022.1	87	127	43	152	198	133	4.04	4.98	1.78	6.34	7.2	5.43	3.6	6.32333	0.8127	0.00187881	0.0164824
XM_038058783.1	114	126	96	62	66	40	5.3	4.94	3.98	2.59	2.4	1.63	4.74	2.20667	-1.103	0.00188151	0.0164944
XM_038064411.1	242	345	195	140	190	108	11.25	13.52	8.09	5.84	6.91	4.41	10.9533	5.72	-0.9373	0.00189974	0.0166425
XM_038054744.1	187	268	135	61	135	96	8.69	10.5	5.6	2.55	4.91	3.92	8.26333	3.79333	-1.1233	0.00191136	0.0167325
XM_038061715.1	249	232	123	337	529	237	11.57	9.09	5.11	14.06	19.23	9.68	8.59	14.3233	0.7376	0.00192542	0.0168437
XM_038062808.1	39	42	20	6	15	9	1.81	1.65	0.83	0.25	0.55	0.37	1.43	0.39	-1.8745	0.00193864	0.0169474
XM_038061872.1	8	14	14	1	1	1	0.37	0.55	0.58	0.04	0.04	0.04	0.5	0.04	-3.6439	0.00194158	0.0169612
XM_038055191.1	324	373	237	155	250	147	15.06	14.61	9.84	6.47	9.09	6.01	13.17	7.19	-0.8732	0.00194347	0.0169622
XM_038055210.1	65	56	29	17	26	10	3.02	2.19	1.2	0.71	0.95	0.41	2.13667	0.69	-1.6307	0.00194443	0.0169622
XM_038054177.1	199	193	175	102	107	99	9.25	7.56	7.26	4.26	3.89	4.05	8.02333	4.06667	-0.9804	0.00194858	0.0169866
XM_038068989.1	296	382	236	427	538	421	13.76	14.97	9.8	17.82	19.56	17.2	12.8433	18.1933	0.5024	0.0019521	0.0170053
XM_038056316.1	5242	6515	5914	3159	4303	3343	243.6	255.27	245.47	131.81	156.41	136.61	248.113	141.61	-0.8091	0.00196405	0.0170974
XM_038061798.1	257	223	147	269	437	343	11.94	8.74	6.1	11.22	15.88	14.02	8.92667	13.7067	0.6187	0.00197729	0.0172007
XM_038049467.1	368	362	191	534	565	394	17.1	14.18	7.93	22.28	20.54	16.1	13.07	19.64	0.5875	0.00198722	0.0172749
XM_038066311.1	497	585	675	286	320	322	23.1	22.92	28.02	11.93	11.63	13.16	24.68	12.24	-1.0117	0.00199933	0.017368
XM_038062969.1	90	115	98	136	234	202	4.18	4.51	4.07	5.67	8.51	8.25	4.25333	7.47667	0.8138	0.00200546	0.0174091
XM_038054782.1	200	233	108	276	341	263	9.29	9.13	4.48	11.52	12.4	10.75	7.63333	11.5567	0.5983	0.00200983	0.0174252
XM_038059726.1	3	11	2	35	28	12	0.14	0.43	0.08	1.46	1.02	0.49	0.216667	0.99	2.192	0.00201012	0.0174252
XM_038049972.1	3994	4060	1723	1271	2611	960	185.6	159.08	71.52	53.03	94.91	39.23	138.733	62.39	-1.1529	0.00201631	0.0174667
XM_038050686.1	111	92	35	28	37	26	5.16	3.6	1.45	1.17	1.34	1.06	3.40333	1.19	-1.516	0.00201945	0.0174817
XM_038062512.1	5929	7060	6289	3919	4898	3149	275.52	276.62	261.04	163.53	178.04	128.68	271.06	156.75	-0.7901	0.00202859	0.0175487
XM_038060565.1	325	327	473	215	206	89	15.1	12.81	19.63	8.97	7.49	3.64	15.8467	6.7	-1.2419	0.00203127	0.0175596
XM_038070326.1	6	8	6	0	0	0	0.28	0.31	0.25	0	0	0	0.28	0.001	-8.1293	0.00204624	0.0176767
XM_038068098.1	28312	33599	52298	16712	16531	20349	1315.66	1316.47	2170.71	697.33	600.89	831.53	1600.95	709.917	-1.1732	0.00206411	0.0178187
XM_038064231.1	1013	1144	351	1530	2440	1001	47.07	44.82	14.57	63.84	88.69	40.9	35.4867	64.4767	0.8615	0.0020658	0.0178209
XM_038065385.1	98	121	95	180	196	164	4.55	4.74	3.94	7.51	7.12	6.7	4.41	7.11	0.6891	0.00206762	0.0178243
XM_038052581.1	191	287	12	831	1265	1243	8.88	11.25	0.5	34.67	45.98	50.79	6.87667	43.8133	2.6716	0.00206907	0.0178244
XM_038059851.1	242	241	221	465	357	427	11.25	9.44	9.17	19.4	12.98	17.45	9.95333	16.61	0.7388	0.00208238	0.0179266
XM_038067825.1	145	170	157	81	96	75	6.74	6.66	6.52	3.38	3.49	3.06	6.64	3.31	-1.0044	0.00209316	0.018007
XM_038057961.1	308	412	501	597	908	1154	14.31	16.14	20.79	24.91	33	47.16	17.08	35.0233	1.036	0.0021	0.0180533
XM_038065723.1	84	85	77	27	40	43	3.9	3.33	3.2	1.13	1.45	1.76	3.47667	1.44667	-1.265	0.00210423	0.0180772
XM_038066940.1	74	74	89	17	51	29	3.44	2.9	3.69	0.71	1.85	1.19	3.34333	1.25	-1.4194	0.00211897	0.0181913
XM_038051363.1	202	249	107	98	111	44	9.39	9.76	4.44	4.09	4.03	1.8	7.86333	3.30667	-1.2498	0.00213225	0.0182927
XM_038066493.1	1106	1428	521	407	784	318	51.4	55.95	21.62	16.98	28.5	12.99	42.99	19.49	-1.1413	0.00214871	0.0184211
XM_038068823.1	144	119	99	66	73	34	6.69	4.66	4.11	2.75	2.65	1.39	5.15333	2.26333	-1.1871	0.00215406	0.0184532
XM_038051874.1	387	626	222	144	302	154	17.98	24.53	9.21	6.01	10.98	6.29	17.24	7.76	-1.1516	0.00215542	0.0184532
XM_038048004.1	4	1	1	8	28	12	0.19	0.04	0.04	0.33	1.02	0.49	0.09	0.613333	2.7687	0.0021809	0.0186534
XM_038057310.1	3030	3542	2973	1953	2143	1871	140.8	138.78	123.4	81.49	77.9	76.46	134.327	78.6167	-0.7728	0.00218181	0.0186534
XM_038051449.1	185	203	166	66	118	106	8.6	7.95	6.89	2.75	4.29	4.33	7.81333	3.79	-1.0437	0.00219214	0.0187288
XM_038056069.1	0	1	3	12	21	9	0	0.04	0.12	0.5	0.76	0.37	0.0533333	0.543333	3.3487	0.00219865	0.0187716
XM_038067899.1	988	1050	1219	409	613	669	45.91	41.14	50.6	17.07	22.28	27.34	45.8833	22.23	-1.0455	0.00220942	0.0188505
XM_038063042.1	309	240	226	436	444	419	14.36	9.4	9.38	18.19	16.14	17.12	11.0467	17.15	0.6346	0.00222371	0.0189595
XM_038069357.1	4865	5192	4870	7855	7853	9219	226.08	203.43	202.14	327.76	285.45	376.72	210.55	329.977	0.6482	0.00222986	0.0189989
XM_038057202.1	1857	1930	2089	1168	825	1034	86.29	75.62	86.71	48.74	29.99	42.25	82.8733	40.3267	-1.0392	0.00223305	0.019013
XM_038048532.1	7	2	1	17	31	11	0.33	0.08	0.04	0.71	1.13	0.45	0.15	0.763333	2.3474	0.00224239	0.0190795
XM_038065987.1	0	0	0	7	7	5	0	0	0	0.29	0.25	0.2	0.001	0.246667	7.9464	0.00226574	0.019265
XM_038057567.1	94	102	77	51	47	32	4.37	4	3.2	2.13	1.71	1.31	3.85667	1.71667	-1.1677	0.00226961	0.0192847
XM_038047613.1	67	114	50	35	39	24	3.11	4.47	2.08	1.46	1.42	0.98	3.22	1.28667	-1.3234	0.00231962	0.0196962
XM_038067826.1	965	992	7	6936	13108	10273	44.84	38.87	0.29	289.42	476.46	419.79	28	395.223	3.8192	0.00232258	0.0197078
XM_038053590.1	487	516	390	574	881	688	22.63	20.22	16.19	23.95	32.02	28.11	19.68	28.0267	0.5101	0.00233313	0.0197839
XM_038059002.1	5266	6675	4541	2780	4677	3106	244.71	261.54	188.48	116	170	126.92	231.577	137.64	-0.7506	0.00233524	0.0197883
XM_038064143.1	146	210	147	320	356	203	6.78	8.23	6.1	13.35	12.94	8.3	7.03667	11.53	0.7124	0.00233828	0.0198005
XM_038068263.1	124	195	104	81	78	41	5.76	7.64	4.32	3.38	2.84	1.68	5.90667	2.63333	-1.1655	0.00235538	0.0199318
XM_038067112.1	2937	3073	2608	3940	4829	4179	136.48	120.41	108.25	164.4	175.53	170.77	121.713	170.233	0.484	0.00236322	0.0199845
XM_038061375.1	1183	1350	979	1413	2089	2216	54.97	52.9	40.63	58.96	75.93	90.55	49.5	75.1467	0.6023	0.00236727	0.0200051
XM_038065245.1	20	21	18	5	4	4	0.93	0.82	0.75	0.21	0.15	0.16	0.833333	0.173333	-2.2653	0.00237008	0.0200152
XM_038070390.1	61	121	48	34	27	28	2.83	4.74	1.99	1.42	0.98	1.14	3.18667	1.18	-1.4333	0.00237764	0.0200655
XM_038060175.1	200	248	99	87	118	66	9.29	9.72	4.11	3.63	4.29	2.7	7.70667	3.54	-1.1224	0.00238918	0.0201492
XM_038054357.1	8479	9234	12188	14797	19644	30025	394.02	361.81	505.88	617.43	714.04	1226.93	420.57	852.8	1.0199	0.00239453	0.0201806
XM_038049996.1	32	31	22	12	2	4	1.49	1.21	0.91	0.5	0.07	0.16	1.20333	0.243333	-2.306	0.00240632	0.0202469
XM_038051580.1	37	45	31	65	99	64	1.72	1.76	1.29	2.71	3.6	2.62	1.59	2.97667	0.9047	0.00240661	0.0202469
XM_038067396.1	196	171	129	83	122	61	9.11	6.7	5.35	3.46	4.43	2.49	7.05333	3.46	-1.0275	0.00240728	0.0202469
XM_038048012.1	585	605	247	253	314	157	27.18	23.71	10.25	10.56	11.41	6.42	20.38	9.46333	-1.1067	0.00243176	0.020439
XM_038066142.1	545	502	415	739	756	902	25.33	19.67	17.23	30.84	27.48	36.86	20.7433	31.7267	0.613	0.00243381	0.0204424
XM_038067956.1	919	958	1538	557	497	577	42.71	37.54	63.84	23.24	18.07	23.58	48.03	21.63	-1.1509	0.00243732	0.020458
XM_038057543.1	6767	8162	8	136535	161440	100093	314.46	319.8	0.33	5697.13	5868.2	4090.15	211.53	5218.49	4.6247	0.00244415	0.0205015
XM_038051114.1	28	25	14	4	7	5	1.3	0.98	0.58	0.17	0.25	0.2	0.953333	0.206667	-2.2057	0.00248245	0.0208087
XM_038053704.1	213	226	125	100	119	93	9.9	8.86	5.19	4.17	4.33	3.8	7.98333	4.1	-0.9614	0.00250035	0.0209446
XM_038063929.1	547	771	831	322	422	398	25.42	30.21	34.49	13.44	15.34	16.26	30.04	15.0133	-1.0006	0.00250355	0.0209573
XM_038053747.1	115	184	74	58	74	44	5.34	7.21	3.07	2.42	2.69	1.8	5.20667	2.30333	-1.1766	0.00250647	0.0209676
XM_038060046.1	178	210	245	98	122	106	8.27	8.23	10.17	4.09	4.43	4.33	8.89	4.28333	-1.0534	0.00251266	0.0210053
XM_038055985.1	69	60	20	106	118	88	3.21	2.35	0.83	4.42	4.29	3.6	2.13	4.10333	0.9459	0.00252665	0.0211081
XM_038062202.1	767	872	710	439	476	489	35.64	34.17	29.47	18.32	17.3	19.98	33.0933	18.5333	-0.8364	0.00253096	0.0211299
XM_038067507.1	13	10	1	0	0	0	0.6	0.39	0.04	0	0	0	0.343333	0.001	-8.4235	0.00256769	0.0214145
XM_038054847.1	1569	1816	1075	949	1118	821	72.91	71.15	44.62	39.6	40.64	33.55	62.8933	37.93	-0.7296	0.00256849	0.0214145
XM_038070111.1	0	0	3	6	14	22	0	0	0.12	0.25	0.51	0.9	0.04	0.553333	3.7901	0.00257388	0.021445
XM_038058787.1	9715	9895	10791	6451	6438	4952	451.46	387.7	447.9	269.18	234.02	202.36	429.02	235.187	-0.8672	0.00257727	0.0214588
XM_038069652.1	164	140	67	37	85	44	7.62	5.49	2.78	1.54	3.09	1.8	5.29667	2.14333	-1.3052	0.00259508	0.0215926
XM_038050504.1	4488	3771	753	8720	6364	5184	208.56	147.75	31.25	363.86	231.33	211.84	129.187	269.01	1.0582	0.00259803	0.0216027
XM_038066413.1	69	76	76	36	35	29	3.21	2.98	3.15	1.5	1.27	1.19	3.11333	1.32	-1.2379	0.00260688	0.0216619
XM_038067669.1	79	119	46	32	46	10	3.67	4.66	1.91	1.34	1.67	0.41	3.41333	1.14	-1.5821	0.00262992	0.021835
XM_038060891.1	204	250	101	78	103	94	9.48	9.8	4.19	3.25	3.74	3.84	7.82333	3.61	-1.1158	0.00263123	0.021835
XM_038066433.1	78	65	48	34	26	18	3.62	2.55	1.99	1.42	0.95	0.74	2.72	1.03667	-1.3917	0.00265123	0.0219863
XM_038068939.1	62	142	62	40	45	24	2.88	5.56	2.57	1.67	1.64	0.98	3.67	1.43	-1.3598	0.00265752	0.0220238
XM_038057540.1	600	676	336	232	402	289	27.88	26.49	13.95	9.68	14.61	11.81	22.7733	12.0333	-0.9203	0.00266511	0.0220719
XM_038064583.1	523	524	432	707	781	967	24.3	20.53	17.93	29.5	28.39	39.52	20.92	32.47	0.6342	0.0026758	0.0221457
XM_038046851.1	274	311	154	147	154	84	12.73	12.19	6.39	6.13	5.6	3.43	10.4367	5.05333	-1.0464	0.00268789	0.022231
XM_038048365.1	0	3	0	10	24	6	0	0.12	0	0.42	0.87	0.25	0.04	0.513333	3.6818	0.00269928	0.0223103
XM_038058380.1	6551	7024	6627	10766	10661	11250	304.43	275.21	275.06	449.23	387.52	459.71	284.9	432.153	0.6011	0.00270238	0.0223211
XM_038064931.1	488	787	417	258	441	128	22.68	30.84	17.31	10.77	16.03	5.23	23.61	10.6767	-1.1449	0.00270827	0.022355
XM_038067121.1	68	114	111	20	48	49	3.16	4.47	4.61	0.83	1.74	2	4.08	1.52333	-1.4213	0.0027257	0.0224839
XM_038055164.1	473	549	505	763	855	943	21.98	21.51	20.96	31.84	31.08	38.53	21.4833	33.8167	0.6545	0.0027583	0.0227377
XM_038068566.1	131	159	82	68	66	21	6.09	6.23	3.4	2.84	2.4	0.86	5.24	2.03333	-1.3657	0.00276205	0.0227507
XM_038047992.1	0	2	0	7	15	11	0	0.08	0	0.29	0.55	0.45	0.0266667	0.43	4.0112	0.00276354	0.0227507
XM_038066976.1	77	43	26	21	15	10	3.58	1.68	1.08	0.88	0.55	0.41	2.11333	0.613333	-1.7848	0.00277092	0.0227963
XM_038061151.1	1	3	2	12	14	14	0.05	0.12	0.08	0.5	0.51	0.57	0.0833333	0.526667	2.6599	0.00277439	0.0228098
XM_038051636.1	722	763	523	848	1115	1007	33.55	29.9	21.71	35.38	40.53	41.15	28.3867	39.02	0.459	0.00277662	0.0228123
XM_038047527.1	249	314	332	105	166	178	11.57	12.3	13.78	4.38	6.03	7.27	12.55	5.89333	-1.0905	0.00277836	0.0228123
XM_038055073.1	142	166	187	83	86	81	6.6	6.5	7.76	3.46	3.13	3.31	6.95333	3.3	-1.0752	0.00278401	0.0228436
XM_038047781.1	14	16	4	23	39	41	0.65	0.63	0.17	0.96	1.42	1.68	0.483333	1.35333	1.4854	0.0027912	0.0228875
XM_038062340.1	29	14	22	48	84	42	1.35	0.55	0.91	2	3.05	1.72	0.936667	2.25667	1.2686	0.0027936	0.0228921
XM_038053458.1	169	232	116	225	432	236	7.85	9.09	4.81	9.39	15.7	9.64	7.25	11.5767	0.6752	0.00279965	0.0229129
XM_038061414.1	146	194	63	64	72	41	6.78	7.6	2.61	2.67	2.62	1.68	5.66333	2.32333	-1.2855	0.00279983	0.0229129
XM_038054930.1	6869	9722	5014	3826	5982	3653	319.2	380.93	208.11	159.65	217.44	149.27	302.747	175.453	-0.787	0.00281579	0.0230283
XM_038062063.1	178	199	126	87	119	81	8.27	7.8	5.23	3.63	4.33	3.31	7.1	3.75667	-0.9184	0.00283466	0.0231674
XM_038060226.1	179	220	240	341	425	409	8.32	8.62	9.96	14.23	15.45	16.71	8.96667	15.4633	0.7862	0.00285308	0.0233027
XM_038061550.1	202	242	229	344	411	392	9.39	9.48	9.51	14.35	14.94	16.02	9.46	15.1033	0.675	0.00285838	0.0233306
XM_038055604.1	10454	10969	908	37045	34633	37137	485.8	429.79	37.69	1545.76	1258.88	1517.55	317.76	1440.73	2.1808	0.00287315	0.0234358
XM_038047572.1	3047	3902	6	51846	61435	39824	141.59	152.89	0.25	2163.35	2233.11	1627.35	98.2433	2007.94	4.3532	0.00288016	0.0234775
XM_038056818.1	122	137	158	59	91	62	5.67	5.37	6.56	2.46	3.31	2.53	5.86667	2.76667	-1.0844	0.00288488	0.0235006
XM_038063433.1	612	600	359	320	383	200	28.44	23.51	14.9	13.35	13.92	8.17	22.2833	11.8133	-0.9155	0.002894	0.0235594
XM_038065689.1	66	84	146	41	50	29	3.07	3.29	6.06	1.71	1.82	1.19	4.14	1.57333	-1.3958	0.0029345	0.0238502
XM_038061984.1	143	176	73	56	69	64	6.65	6.9	3.03	2.34	2.51	2.62	5.52667	2.49	-1.1503	0.00293481	0.0238502
XM_038064084.1	683	750	643	422	403	406	31.74	29.39	26.69	17.61	14.65	16.59	29.2733	16.2833	-0.8462	0.00293546	0.0238502
XM_038054678.1	1636	1826	689	777	876	416	76.02	71.55	28.6	32.42	31.84	17	58.7233	27.0867	-1.1164	0.00294015	0.0238727
XM_038060620.1	118	126	92	68	48	45	5.48	4.94	3.82	2.84	1.74	1.84	4.74667	2.14	-1.1493	0.00294527	0.0238986
XM_038068145.1	758	978	572	880	1484	1208	35.22	38.32	23.74	36.72	53.94	49.36	32.4267	46.6733	0.5254	0.00295315	0.0239346
XM_038068816.1	62	75	37	17	31	24	2.88	2.94	1.54	0.71	1.13	0.98	2.45333	0.94	-1.384	0.00295356	0.0239346
XM_038063527.1	910	1077	863	1456	1433	1653	42.29	42.2	35.82	60.75	52.09	67.55	40.1033	60.13	0.5844	0.00295786	0.0239538
XM_038051208.1	135	137	51	171	263	160	6.27	5.37	2.12	7.14	9.56	6.54	4.58667	7.74667	0.7561	0.00300285	0.0243023
XM_038061272.1	297	325	128	133	154	83	13.8	12.73	5.31	5.55	5.6	3.39	10.6133	4.84667	-1.1308	0.00300505	0.0243043
XM_038058014.1	1407	1659	1394	2028	2451	2792	65.38	65	57.86	84.62	89.09	114.09	62.7467	95.9333	0.6125	0.00301671	0.0243828
XM_038061961.1	140	192	96	81	76	62	6.51	7.52	3.98	3.38	2.76	2.53	6.00333	2.89	-1.0547	0.00303464	0.0245118
XM_038069101.1	133	109	63	184	196	150	6.18	4.27	2.61	7.68	7.12	6.13	4.35333	6.97667	0.6804	0.00307817	0.0248473
XM_038066605.1	1084	1082	29	5884	6299	6257	50.37	42.39	1.2	245.52	228.96	255.68	31.32	243.387	2.9581	0.00308732	0.0249024
XM_038056524.1	244	288	140	294	429	336	11.34	11.28	5.81	12.27	15.59	13.73	9.47667	13.8633	0.5488	0.00308901	0.0249024
XM_038046658.1	112	165	83	54	83	46	5.2	6.47	3.45	2.25	3.02	1.88	5.04	2.38333	-1.0804	0.00309275	0.0249164
XM_038057539.1	18230	20676	24480	37937	36069	42093	847.15	810.12	1016.08	1582.98	1311.08	1720.07	891.117	1538.04	0.7874	0.00310832	0.0250256
XM_038052548.1	79	86	56	28	52	17	3.67	3.37	2.32	1.17	1.89	0.69	3.12	1.25	-1.3196	0.00314286	0.0252873
XM_038053594.1	635	718	49	2142	3559	1837	29.51	28.13	2.03	89.38	129.37	75.07	19.89	97.94	2.2999	0.0031459	0.0252954
XM_038059990.1	1065	1094	1178	2194	1782	1825	49.49	42.86	48.89	91.55	64.77	74.58	47.08	76.9667	0.7091	0.00315567	0.0253575
XM_038047069.1	328	359	230	332	641	610	15.24	14.07	9.55	13.85	23.3	24.93	12.9533	20.6933	0.6758	0.00316521	0.0254126
XM_038052392.1	18	12	9	2	2	1	0.84	0.47	0.37	0.08	0.07	0.04	0.56	0.0633333	-3.1444	0.00316661	0.0254126
XM_038057336.1	1800	2145	71	6997	11140	12335	83.65	84.05	2.95	291.96	404.93	504.05	56.8833	400.313	2.8151	0.00318405	0.0255361
XM_038066514.1	2408	2799	2467	1401	1933	1543	111.9	109.67	102.4	58.46	70.26	63.05	107.99	63.9233	-0.7565	0.00319521	0.0256091
XM_038069940.1	244	213	100	84	123	74	11.34	8.35	4.15	3.51	4.47	3.02	7.94667	3.66667	-1.1159	0.00320939	0.0257053
XM_038055813.1	0	3	0	8	15	12	0	0.12	0	0.33	0.55	0.49	0.04	0.456667	3.5131	0.00321135	0.0257053
XM_038051392.1	3	14	4	0	0	0	0.14	0.55	0.17	0	0	0	0.286667	0.001	-8.1632	0.00322057	0.0257625
XM_038047092.1	542	706	327	254	418	153	25.19	27.66	13.57	10.6	15.19	6.25	22.14	10.68	-1.0517	0.00322483	0.0257799
XM_038053386.1	326	305	174	177	131	77	15.15	11.95	7.22	7.39	4.76	3.15	11.44	5.1	-1.1655	0.00325452	0.0260006
XM_038055472.1	385	542	210	202	248	92	17.89	21.24	8.72	8.43	9.01	3.76	15.95	7.06667	-1.1745	0.00326152	0.0260398
XM_038053716.1	86	131	50	36	55	27	4	5.13	2.08	1.5	2	1.1	3.73667	1.53333	-1.2851	0.00327839	0.0261577
XM_038057649.1	145	149	112	83	81	49	6.74	5.84	4.65	3.46	2.94	2	5.74333	2.8	-1.0365	0.00328665	0.0262067
XM_038071223.1	1690	1757	1592	950	1217	1036	78.53	68.84	66.08	39.64	44.24	42.33	71.15	42.07	-0.7581	0.00336863	0.0268432
XM_038065075.1	93	124	107	56	70	37	4.32	4.86	4.44	2.34	2.54	1.51	4.54	2.13	-1.0918	0.00338188	0.0269315
XM_038048371.1	1515	1888	1580	2120	2963	2971	70.4	73.98	65.58	88.46	107.7	121.41	69.9867	105.857	0.597	0.00340561	0.0271032
XM_038066419.1	32	36	23	6	16	7	1.49	1.41	0.95	0.25	0.58	0.29	1.28333	0.373333	-1.7814	0.0034598	0.0275168
XM_038046960.1	60	54	28	73	124	80	2.79	2.12	1.16	3.05	4.51	3.27	2.02333	3.61	0.8353	0.00346739	0.0275596
XM_038064124.1	10477	11030	9857	18180	15237	16771	486.87	432.18	409.13	758.59	553.85	685.32	442.727	665.92	0.5889	0.00347836	0.0276291
XM_038052053.1	256	346	209	145	213	125	11.9	13.56	8.67	6.05	7.74	5.11	11.3767	6.3	-0.8527	0.00353781	0.0280833
XM_038057839.1	346	349	385	569	636	665	16.08	13.67	15.98	23.74	23.12	27.17	15.2433	24.6767	0.695	0.00357318	0.028346
XM_038056736.1	250	282	173	116	183	121	11.62	11.05	7.18	4.84	6.65	4.94	9.95	5.47667	-0.8614	0.00358039	0.0283851
XM_038056983.1	290	333	138	119	187	81	13.48	13.05	5.73	4.97	6.8	3.31	10.7533	5.02667	-1.0971	0.00358916	0.0284365
XM_038052146.1	216	180	99	247	310	259	10.04	7.05	4.11	10.31	11.27	10.58	7.06667	10.72	0.6012	0.00362219	0.0286799
XM_038064788.1	12	24	12	26	61	41	0.56	0.94	0.5	1.08	2.22	1.68	0.666667	1.66	1.3161	0.0036614	0.0289719
XM_038056887.1	12	20	4	58	38	19	0.56	0.78	0.17	2.42	1.38	0.78	0.503333	1.52667	1.6008	0.00367413	0.0290541
XM_038068385.1	4452	4767	4381	3078	2935	2389	206.88	186.78	181.84	128.43	106.68	97.62	191.833	110.91	-0.7905	0.00369371	0.0291904
XM_038063798.1	18	41	16	5	1	8	0.84	1.61	0.66	0.21	0.04	0.33	1.03667	0.193333	-2.4228	0.00370263	0.0292423
XM_038052518.1	60	41	17	11	15	11	2.79	1.61	0.71	0.46	0.55	0.45	1.70333	0.486667	-1.8074	0.00370498	0.0292423
XM_038048175.1	134	123	137	199	259	246	6.23	4.82	5.69	8.3	9.41	10.05	5.58	9.25333	0.7297	0.00371435	0.0292977
XM_038060756.1	212	281	164	71	170	109	9.85	11.01	6.81	2.96	6.18	4.45	9.22333	4.53	-1.0258	0.00372113	0.0293325
XM_038058321.1	46	56	23	71	109	66	2.14	2.19	0.95	2.96	3.96	2.7	1.76	3.20667	0.8655	0.00373941	0.0294579
XM_038064436.1	141	160	187	79	67	88	6.55	6.27	7.76	3.3	2.44	3.6	6.86	3.11333	-1.1397	0.00377493	0.0297189
XM_038059458.1	393	496	313	251	266	224	18.26	19.43	12.99	10.47	9.67	9.15	16.8933	9.76333	-0.791	0.00378912	0.0298117
XM_038050018.1	1	3	2	7	23	12	0.05	0.12	0.08	0.29	0.84	0.49	0.0833333	0.54	2.696	0.00379341	0.0298266
XM_038060645.1	52	80	0	593	1118	543	2.42	3.13	0	24.74	40.64	22.19	1.85	29.19	3.9799	0.00380039	0.0298626
XM_038070394.1	2460	2512	1677	1406	1854	1159	114.32	98.42	69.61	58.67	67.39	47.36	94.1167	57.8067	-0.7032	0.00380598	0.0298772
XM_038064016.1	4102	3987	847	6734	6811	4541	190.62	156.22	35.16	280.99	247.57	185.56	127.333	238.04	0.9026	0.00380706	0.0298772
XM_038059992.1	194	238	242	357	396	447	9.02	9.33	10.04	14.9	14.39	18.27	9.46333	15.8533	0.7444	0.00383439	0.0300728
XM_038054475.1	2598	2784	2203	4280	3654	3650	120.73	109.08	91.44	178.59	132.82	149.15	107.083	153.52	0.5197	0.00384463	0.0301288
XM_038068854.1	1048	1088	1069	592	681	663	48.7	42.63	44.37	24.7	24.75	27.09	45.2333	25.5133	-0.8261	0.00384639	0.0301288
XM_038062972.1	1	1	2	11	8	15	0.05	0.04	0.08	0.46	0.29	0.61	0.0566667	0.453333	3	0.00385658	0.0301746
XM_038067639.1	317	251	191	159	161	101	14.73	9.83	7.93	6.63	5.85	4.13	10.83	5.53667	-0.9679	0.00385708	0.0301746
XM_038052161.1	153	175	109	66	113	64	7.11	6.86	4.52	2.75	4.11	2.62	6.16333	3.16	-0.9638	0.00386942	0.0302333
XM_038062049.1	7075	7169	7185	4384	4170	4266	328.78	280.89	298.23	182.93	151.58	174.32	302.633	169.61	-0.8353	0.00386945	0.0302333
XM_038047358.1	1000	1164	916	600	652	657	46.47	45.61	38.02	25.04	23.7	26.85	43.3667	25.1967	-0.7834	0.00387236	0.030237
XM_038047499.1	306	344	302	183	232	167	14.22	13.48	12.53	7.64	8.43	6.82	13.41	7.63	-0.8136	0.00387824	0.0302639
XM_038065846.1	884	1262	999	568	829	562	41.08	49.45	41.47	23.7	30.13	22.97	44	25.6	-0.7814	0.0038816	0.0302711
XM_038065991.1	2297	2564	2612	3130	4821	5297	106.74	100.46	108.42	130.6	175.24	216.45	105.207	174.097	0.7267	0.0039046	0.0304314
XM_038066279.1	179	266	276	384	497	448	8.32	10.42	11.46	16.02	18.07	18.31	10.0667	17.4667	0.795	0.00390876	0.0304447
XM_038059517.1	391	438	410	629	728	607	18.17	17.16	17.02	26.25	26.46	24.8	17.45	25.8367	0.5662	0.00392883	0.0305819
XM_038060627.1	9	20	9	40	33	30	0.42	0.78	0.37	1.67	1.2	1.23	0.523333	1.36667	1.3849	0.00394382	0.0306794
XM_038048643.1	597	775	266	262	391	165	27.74	30.37	11.04	10.93	14.21	6.74	23.05	10.6267	-1.1171	0.00395992	0.0307797
XM_038052186.1	86	121	57	32	53	41	4	4.74	2.37	1.34	1.93	1.68	3.70333	1.65	-1.1664	0.00396497	0.0307797
XM_038058362.1	3706	4090	1899	1862	2474	1454	172.22	160.25	78.82	77.69	89.93	59.42	137.097	75.68	-0.8572	0.00396569	0.0307797
XM_038069329.1	68	74	3	235	344	282	3.16	2.9	0.12	9.81	12.5	11.52	2.06	11.2767	2.4526	0.00396662	0.0307797
XM_038059971.1	6528	7153	6096	10340	9903	9837	303.36	280.27	253.02	431.45	359.97	401.97	278.883	397.797	0.5124	0.0039737	0.0308154
XM_038066314.1	434	444	195	169	272	101	20.17	17.4	8.09	7.05	9.89	4.13	15.22	7.02333	-1.1157	0.00398188	0.0308596
XM_038053572.1	395	472	376	219	308	247	18.36	18.49	15.61	9.14	11.2	10.09	17.4867	10.1433	-0.7857	0.00401622	0.0310988
XM_038065714.1	274	303	135	135	155	80	12.73	11.87	5.6	5.63	5.63	3.27	10.0667	4.84333	-1.0555	0.00401775	0.0310988
XM_038059099.1	882	984	525	931	1461	1209	40.99	38.55	21.79	38.85	53.11	49.4	33.7767	47.12	0.4803	0.00404162	0.0312641
XM_038065113.1	1579	1658	1915	2555	3003	3818	73.38	64.96	79.49	106.61	109.16	156.02	72.61	123.93	0.7713	0.00405227	0.0313269
XM_038068448.1	23963	30651	402	162831	206936	176880	1113.56	1200.96	16.69	6794.37	7521.94	7227.94	777.07	7181.42	3.2082	0.00409151	0.0315679
XM_038065216.1	8	12	3	14	60	18	0.37	0.47	0.12	0.58	2.18	0.74	0.32	1.16667	1.8662	0.00409178	0.0315679
XM_038052381.1	175	197	79	55	113	34	8.13	7.72	3.28	2.29	4.11	1.39	6.37667	2.59667	-1.2961	0.00409314	0.0315679
XM_038066108.1	94	133	83	132	208	195	4.37	5.21	3.45	5.51	7.56	7.97	4.34333	7.01333	0.6913	0.0040936	0.0315679
XM_038054970.1	1024	1014	381	1207	1788	1080	47.59	39.73	15.81	50.36	64.99	44.13	34.3767	53.16	0.6289	0.00409736	0.0315774
XM_038058544.1	230	270	200	274	486	371	10.69	10.58	8.3	11.43	17.67	15.16	9.85667	14.7533	0.5819	0.0041133	0.0316758
XM_038046873.1	46	51	19	87	106	51	2.14	2	0.79	3.63	3.85	2.08	1.64333	3.18667	0.9554	0.00411523	0.0316758
XM_038055222.1	977	1151	14	5932	12062	5485	45.4	45.1	0.58	247.52	438.44	224.14	30.36	303.367	3.3208	0.00412217	0.0317096
XM_038056459.1	75	49	3	207	346	207	3.49	1.92	0.12	8.64	12.58	8.46	1.84333	9.89333	2.4241	0.00412996	0.0317413
XM_038054446.1	738	916	293	319	435	223	34.29	35.89	12.16	13.31	15.81	9.11	27.4467	12.7433	-1.1069	0.00413139	0.0317413
XM_038057691.1	14	20	21	41	51	43	0.65	0.78	0.87	1.71	1.85	1.76	0.766667	1.77333	1.2098	0.00413783	0.0317711
XM_038051157.1	58	76	34	24	31	14	2.7	2.98	1.41	1	1.13	0.57	2.36333	0.9	-1.3928	0.00414111	0.0317766
XM_038052910.1	2	1	2	6	18	14	0.09	0.04	0.08	0.25	0.65	0.57	0.07	0.49	2.8074	0.00424251	0.0325346
XM_038059784.1	419	448	218	473	924	443	19.47	17.55	9.05	19.74	33.59	18.1	15.3567	23.81	0.6327	0.0042664	0.0326977
XM_038058873.1	275	377	158	156	151	127	12.78	14.77	6.56	6.51	5.49	5.19	11.37	5.73	-0.9886	0.00427416	0.0327244
XM_038059940.1	26	10	13	50	65	26	1.21	0.39	0.54	2.09	2.36	1.06	0.713333	1.83667	1.3644	0.00427515	0.0327244
XM_038059269.1	3	9	6	0	0	0	0.14	0.35	0.25	0	0	0	0.246667	0.001	-7.9464	0.00428384	0.0327707
XM_038060910.1	620	752	939	359	328	467	28.81	29.46	38.97	14.98	11.92	19.08	32.4133	15.3267	-1.0805	0.00430252	0.0328934
XM_038067677.1	14761	17984	26337	9815	10320	10638	685.94	704.65	1093.16	409.55	375.12	434.71	827.917	406.46	-1.0264	0.00432279	0.033028
XM_038061507.1	509	669	7	2936	6685	3504	23.65	26.21	0.29	122.51	242.99	143.19	16.7167	169.563	3.3425	0.00436612	0.0333386
XM_038059944.1	6	7	7	14	38	21	0.28	0.27	0.29	0.58	1.38	0.86	0.28	0.94	1.7472	0.00440807	0.0336383
XM_038068725.1	112	164	87	157	270	178	5.2	6.43	3.61	6.55	9.81	7.27	5.08	7.87667	0.6328	0.00443116	0.0337702
XM_038049948.1	633	724	530	781	1033	1202	29.42	28.37	22	32.59	37.55	49.12	26.5967	39.7533	0.5798	0.00443266	0.0337702
XM_038065264.1	159	181	81	54	106	52	7.39	7.09	3.36	2.25	3.85	2.12	5.94667	2.74	-1.1179	0.00443351	0.0337702
XM_038060050.1	275	224	248	143	145	132	12.78	8.78	10.29	5.97	5.27	5.39	10.6167	5.54333	-0.9375	0.00449048	0.0341675
XM_038060671.1	8	12	12	26	38	28	0.37	0.47	0.5	1.08	1.38	1.14	0.446667	1.2	1.4258	0.00449117	0.0341675
XM_038055691.1	26	45	35	13	10	13	1.21	1.76	1.45	0.54	0.36	0.53	1.47333	0.476667	-1.628	0.004504	0.0342442
XM_038067842.1	401	486	271	203	324	139	18.63	19.04	11.25	8.47	11.78	5.68	16.3067	8.64333	-0.9158	0.00450935	0.0342639
XM_038060512.1	338	410	291	435	723	442	15.71	16.06	12.08	18.15	26.28	18.06	14.6167	20.83	0.511	0.00452067	0.0343289
XM_038058641.1	3074	3099	1782	3425	4847	3167	142.85	121.42	73.96	142.91	176.18	129.41	112.743	149.5	0.4071	0.00452711	0.0343568
XM_038051961.1	20000	39946	21088	9830	23622	10281	929.4	1565.16	875.29	410.17	858.64	420.12	1123.28	562.977	-0.9966	0.00455002	0.0345096
XM_038050715.1	110	113	52	41	59	31	5.11	4.43	2.16	1.71	2.14	1.27	3.9	1.70667	-1.1923	0.00456011	0.0345651
XM_038069628.1	564	560	314	282	320	270	26.21	21.94	13.03	11.77	11.63	11.03	20.3933	11.4767	-0.8294	0.00457118	0.0346279
XM_038048709.1	418	473	221	224	216	185	19.42	18.53	9.17	9.35	7.85	7.56	15.7067	8.25333	-0.9283	0.00459452	0.0347835
XM_038051516.1	35	41	26	14	7	12	1.63	1.61	1.08	0.58	0.25	0.49	1.44	0.44	-1.7105	0.00461532	0.0349197
XM_038053361.1	534	618	294	298	336	185	24.81	24.21	12.2	12.43	12.21	7.56	20.4067	10.7333	-0.9269	0.00466378	0.0352649
XM_038050667.1	38	22	21	51	61	68	1.77	0.86	0.87	2.13	2.22	2.78	1.16667	2.37667	1.0265	0.00467543	0.0353315
XM_038047489.1	77	73	43	21	28	34	3.58	2.86	1.78	0.88	1.02	1.39	2.74	1.09667	-1.3211	0.00469374	0.0354483
XM_038050054.1	186	206	100	81	122	51	8.64	8.07	4.15	3.38	4.43	2.08	6.95333	3.29667	-1.0767	0.00469992	0.0354734
XM_038064300.1	288	382	227	391	522	406	13.38	14.97	9.42	16.32	18.97	16.59	12.59	17.2933	0.4579	0.00471592	0.0355725
XM_038047307.1	129	160	54	49	73	33	5.99	6.27	2.24	2.04	2.65	1.35	4.83333	2.01333	-1.2634	0.00477198	0.0359717
XM_038050026.1	40	61	34	7	20	21	1.86	2.39	1.41	0.29	0.73	0.86	1.88667	0.626667	-1.5901	0.00477462	0.0359717
XM_038048201.1	35	49	0	295	428	285	1.63	1.92	0	12.31	15.56	11.65	1.18333	13.1733	3.4767	0.00480446	0.0361746
XM_038060638.1	128	174	90	188	230	200	5.95	6.82	3.74	7.84	8.36	8.17	5.50333	8.12333	0.5618	0.00481374	0.0362225
XM_038063303.1	88	97	41	33	45	24	4.09	3.8	1.7	1.38	1.64	0.98	3.19667	1.33333	-1.2615	0.00482882	0.036314
XM_038053033.1	2071	2255	2314	1273	1229	1373	96.24	88.36	96.05	53.12	44.67	56.11	93.55	51.3	-0.8668	0.00483915	0.0363697
XM_038060036.1	1113	1334	876	1312	1862	1581	51.72	52.27	36.36	54.75	67.68	64.61	46.7833	62.3467	0.4143	0.00487164	0.0365918
XM_038057106.1	62	62	46	21	37	20	2.88	2.43	1.91	0.88	1.34	0.82	2.40667	1.01333	-1.2479	0.00488775	0.0366906
XM_038057118.1	111	79	67	22	57	39	5.16	3.1	2.78	0.92	2.07	1.59	3.68	1.52667	-1.2693	0.00491092	0.0368227
XM_038053798.1	163	189	63	65	85	31	7.57	7.41	2.61	2.71	3.09	1.27	5.86333	2.35667	-1.315	0.00491127	0.0368227
XM_038060153.1	133	129	78	168	197	180	6.18	5.05	3.24	7.01	7.16	7.36	4.82333	7.17667	0.5733	0.00494466	0.0370502
XM_038051154.1	4008	4603	1814	5283	6837	4218	186.25	180.35	75.29	220.44	248.52	172.36	147.297	213.773	0.5374	0.00494757	0.0370502
XM_038052748.1	152	170	93	66	107	47	7.06	6.66	3.86	2.75	3.89	1.92	5.86	2.85333	-1.0383	0.00496667	0.0371708
XM_038069517.1	480	473	368	662	644	724	22.31	18.53	15.27	27.62	23.41	29.59	18.7033	26.8733	0.5229	0.00497377	0.0372015
XM_038058267.1	1981	2938	3278	1278	2147	1215	92.06	115.12	136.06	53.33	78.04	49.65	114.413	60.34	-0.9231	0.00498854	0.0372896
XM_038059834.1	264	252	158	143	149	79	12.27	9.87	6.56	5.97	5.42	3.23	9.56667	4.87333	-0.9731	0.00501677	0.0374606
XM_038064780.1	1091	1443	670	430	937	462	50.7	56.54	27.81	17.94	34.06	18.88	45.0167	23.6267	-0.93	0.00501744	0.0374606
XM_038067312.1	219	261	140	279	356	295	10.18	10.23	5.81	11.64	12.94	12.05	8.74	12.21	0.4824	0.00510803	0.038114
XM_038065299.1	290	285	275	371	560	434	13.48	11.17	11.41	15.48	20.36	17.73	12.02	17.8567	0.571	0.00511283	0.0381269
XM_038059462.1	109	147	55	55	57	29	5.07	5.76	2.28	2.29	2.07	1.19	4.37	1.85	-1.2401	0.00515094	0.0383881
XM_038052568.1	207	242	169	284	330	340	9.62	9.48	7.01	11.85	12	13.89	8.70333	12.58	0.5315	0.00517816	0.0385678
XM_038048978.1	731	788	527	882	1101	871	33.97	30.88	21.87	36.8	40.02	35.59	28.9067	37.47	0.3743	0.00519506	0.0386705
XM_038047689.1	9	8	6	0	0	1	0.42	0.31	0.25	0	0	0.04	0.326667	0.0133333	-4.6147	0.00520713	0.0387372
XM_038052153.1	16	17	7	28	44	30	0.74	0.67	0.29	1.17	1.6	1.23	0.566667	1.33333	1.2345	0.00525519	0.0390713
XM_038068256.1	33	45	32	12	15	15	1.53	1.76	1.33	0.5	0.55	0.61	1.54	0.553333	-1.4767	0.00526864	0.0391344
XM_038068037.1	184	209	91	231	321	222	8.55	8.19	3.78	9.64	11.67	9.07	6.84	10.1267	0.5661	0.00526997	0.0391344
XM_038046959.1	192	208	67	82	82	44	8.92	8.15	2.78	3.42	2.98	1.8	6.61667	2.73333	-1.2754	0.00527791	0.0391639
XM_038055979.1	1597	1812	1454	2006	2658	2988	74.21	71	60.35	83.7	96.62	122.1	68.52	100.807	0.557	0.00528024	0.0391639
XM_038059896.1	926	1003	651	980	1557	1203	43.03	39.3	27.02	40.89	56.6	49.16	36.45	48.8833	0.4234	0.00529662	0.0392541
XM_038053670.1	262	291	140	109	184	93	12.18	11.4	5.81	4.55	6.69	3.8	9.79667	5.01333	-0.9665	0.00529872	0.0392541
XM_038064458.1	400	345	16	1397	1413	1881	18.59	13.52	0.66	58.29	51.36	76.86	10.9233	62.17	2.5088	0.00532915	0.039456
XM_038055449.1	115	163	78	49	88	48	5.34	6.39	3.24	2.04	3.2	1.96	4.99	2.4	-1.056	0.00533822	0.0394997
XM_038056770.1	773	903	630	940	1246	1196	35.92	35.38	26.15	39.22	45.29	48.87	32.4833	44.46	0.4528	0.00535172	0.039576
XM_038051163.1	524	750	617	314	427	391	24.35	29.39	25.61	13.1	15.52	15.98	26.45	14.8667	-0.8312	0.00539512	0.0398732
XM_038052347.1	5716	6038	6225	9631	9209	10665	265.62	236.58	258.38	401.87	334.74	435.81	253.527	390.807	0.6243	0.00539909	0.0398788
XM_038047659.1	248	280	161	334	350	359	11.52	10.97	6.68	13.94	12.72	14.67	9.72333	13.7767	0.5027	0.00543288	0.0401046
XM_038061584.1	1314	1572	1545	2278	2411	2501	61.06	61.59	64.13	95.05	87.64	102.2	62.26	94.9633	0.6091	0.00544867	0.0401973
XM_038051739.1	135	160	67	54	73	57	6.27	6.27	2.78	2.25	2.65	2.33	5.10667	2.41	-1.0833	0.00545229	0.0402001
XM_038068353.1	512	578	474	777	802	768	23.79	22.65	19.67	32.42	29.15	31.38	22.0367	30.9833	0.4916	0.00548958	0.0404511
XM_038068217.1	104	115	56	48	57	23	4.83	4.51	2.32	2	2.07	0.94	3.88667	1.67	-1.2187	0.00551043	0.0405806
XM_038063946.1	159	183	138	223	264	276	7.39	7.17	5.73	9.31	9.6	11.28	6.76333	10.0633	0.5733	0.00551648	0.0406012
XM_038059025.1	1879	1911	2085	2974	3084	4112	87.32	74.88	86.54	124.09	112.1	168.03	82.9133	134.74	0.7005	0.00556795	0.0409557
XM_038053563.1	45	62	50	91	105	90	2.09	2.43	2.08	3.8	3.82	3.68	2.2	3.76667	0.7758	0.0055819	0.0410341
XM_038053321.1	378	404	168	442	756	389	17.57	15.83	6.97	18.44	27.48	15.9	13.4567	20.6067	0.6148	0.00560449	0.0411758
XM_038060116.1	215	290	122	120	135	84	9.99	11.36	5.06	5.01	4.91	3.43	8.80333	4.45	-0.9842	0.00568596	0.0417496
XM_038056002.1	645	747	806	959	1369	1632	29.97	29.27	33.45	40.02	49.76	66.69	30.8967	52.1567	0.7554	0.00569511	0.0417922
XM_038066861.1	69	74	51	23	32	35	3.21	2.9	2.12	0.96	1.16	1.43	2.74333	1.18333	-1.2131	0.00572502	0.0419798
XM_038050027.1	16570	19586	21659	12265	12758	9736	770.01	767.42	898.99	511.78	463.74	397.85	812.14	457.79	-0.827	0.00572743	0.0419798
XM_038067580.1	2055	2131	1612	2298	3286	2629	95.5	83.5	66.91	95.89	119.44	107.43	81.97	107.587	0.3923	0.00573746	0.0420285
XM_038068472.1	68	76	38	104	127	85	3.16	2.98	1.58	4.34	4.62	3.47	2.57333	4.14333	0.6872	0.00574386	0.0420476
XM_038058075.1	56	106	50	21	46	27	2.6	4.15	2.08	0.88	1.67	1.1	2.94333	1.21667	-1.2745	0.00574683	0.0420476
XM_038054374.1	18025	18894	17683	28375	27792	27317	837.62	740.3	733.96	1183.99	1010.21	1116.27	770.627	1103.49	0.518	0.00576885	0.0421839
XM_038055609.1	266	299	227	349	438	402	12.36	11.72	9.42	14.56	15.92	16.43	11.1667	15.6367	0.4857	0.00579344	0.0423388
XM_038047130.1	209	252	99	69	134	86	9.71	9.87	4.11	2.88	4.87	3.51	7.89667	3.75333	-1.0731	0.00580614	0.0424066
XM_038058385.1	3004	3970	2748	3671	5703	5626	139.6	155.55	114.06	153.18	207.3	229.9	136.403	196.793	0.5288	0.00581142	0.0424203
XM_038046590.1	374	457	287	205	322	149	17.38	17.91	11.91	8.55	11.7	6.09	15.7333	8.78	-0.8415	0.00582456	0.0424911
XM_038058879.1	16394	22838	22076	11057	12735	12599	761.83	894.84	916.3	461.37	462.91	514.84	857.657	479.707	-0.8382	0.00582796	0.0424911
XM_038066276.1	48	79	75	84	190	150	2.23	3.1	3.11	3.51	6.91	6.13	2.81333	5.51667	0.9715	0.00587176	0.0427854
XM_038054995.1	4440	4762	3420	2309	3512	2726	206.33	186.58	141.95	96.35	127.66	111.39	178.287	111.8	-0.6733	0.00589588	0.0429359
XM_038068071.1	414	552	421	604	791	703	19.24	21.63	17.47	25.2	28.75	28.73	19.4467	27.56	0.5031	0.00594013	0.0432329
XM_038070418.1	7	12	1	0	0	0	0.33	0.47	0.04	0	0	0	0.28	0.001	-8.1293	0.00596279	0.04335
XM_038061237.1	3093	3255	3184	4148	5453	5642	143.73	127.54	132.16	173.08	198.21	230.55	134.477	200.613	0.5771	0.0059632	0.04335
XM_038061714.1	107	156	65	202	207	140	4.97	6.11	2.7	8.43	7.52	5.72	4.59333	7.22333	0.6531	0.0059694	0.0433698
XM_038064232.1	76	121	92	25	58	52	3.53	4.74	3.82	1.04	2.11	2.12	4.03	1.75667	-1.1979	0.00598876	0.043485
XM_038057346.1	70	109	25	29	31	12	3.25	4.27	1.04	1.21	1.13	0.49	2.85333	0.943333	-1.5968	0.00599766	0.0435242
XM_038062425.1	88	94	28	19	45	17	4.09	3.68	1.16	0.79	1.64	0.69	2.97667	1.04	-1.5171	0.00607611	0.044051
XM_038055470.1	226	166	123	246	342	241	10.5	6.5	5.11	10.26	12.43	9.85	7.37	10.8467	0.5575	0.00607735	0.044051
XM_038053309.1	216	248	174	104	181	99	10.04	9.72	7.22	4.34	6.58	4.05	8.99333	4.99	-0.8498	0.00609313	0.0441308
XM_038050184.1	1	3	1	4	24	11	0.05	0.12	0.04	0.17	0.87	0.45	0.07	0.496667	2.8269	0.00609546	0.0441308
XM_038055190.1	333	439	251	174	263	199	15.47	17.2	10.42	7.26	9.56	8.13	14.3633	8.31667	-0.7883	0.00610149	0.0441372
XM_038068520.1	1713	1929	1140	930	1416	790	79.6	75.58	47.32	38.81	51.47	32.28	67.5	40.8533	-0.7244	0.00610344	0.0441372
XM_038064722.1	2675	3036	3768	1512	1847	1980	124.31	118.96	156.4	63.09	67.14	80.91	133.223	70.38	-0.9206	0.00614964	0.0444455
XM_038047203.1	302	319	149	126	204	85	14.03	12.5	6.18	5.26	7.42	3.47	10.9033	5.38333	-1.0182	0.00616292	0.044508
XM_038046995.1	2	1	0	9	12	8	0.09	0.04	0	0.38	0.44	0.33	0.0433333	0.383333	3.1451	0.00616546	0.044508
XM_038057771.1	203	239	115	118	111	63	9.43	9.36	4.77	4.92	4.03	2.57	7.85333	3.84	-1.0322	0.00619815	0.044718
XM_038070664.1	113	134	60	139	230	144	5.25	5.25	2.49	5.8	8.36	5.88	4.33	6.68	0.6255	0.00622295	0.0448709
XM_038048438.1	343	363	177	468	538	348	15.94	14.22	7.35	19.53	19.56	14.22	12.5033	17.77	0.5071	0.00628109	0.0452464
XM_038058070.1	0	1	0	2	13	9	0	0.04	0	0.08	0.47	0.37	0.0133333	0.306667	4.5236	0.00628231	0.0452464
XM_038060328.1	100	102	147	55	79	39	4.65	4	6.1	2.29	2.87	1.59	4.91667	2.25	-1.1278	0.00629592	0.0453182
XM_038064563.1	1723	1746	1943	744	1037	1240	80.07	68.41	80.65	31.04	37.69	50.67	76.3767	39.8	-0.9404	0.00633637	0.045583
XM_038060077.1	26	47	30	15	14	8	1.21	1.84	1.25	0.63	0.51	0.33	1.43333	0.49	-1.5485	0.00635807	0.0457126
XM_038054198.1	621	712	315	898	1025	621	28.86	27.9	13.07	37.47	37.26	25.38	23.2767	33.37	0.5197	0.00643126	0.0462121
XM_038060409.1	1179	1330	159	2144	2666	1260	54.79	52.11	6.6	89.46	96.91	51.49	37.8333	79.2867	1.0674	0.00647604	0.046507
XM_038070532.1	1325	1348	1219	1723	2159	1880	61.57	52.82	50.6	71.89	78.48	76.82	54.9967	75.73	0.4615	0.00649135	0.04659
XM_038048989.1	85	91	77	141	150	129	3.95	3.57	3.2	5.88	5.45	5.27	3.57333	5.53333	0.6309	0.00651971	0.0467666
XM_038055359.1	1432	1690	1169	942	1145	862	66.55	66.22	48.52	39.31	41.62	35.22	60.43	38.7167	-0.6423	0.00652378	0.0467688
XM_038048791.1	136	130	68	53	77	46	6.32	5.09	2.82	2.21	2.8	1.88	4.74333	2.29667	-1.0464	0.006552	0.046944
XM_038060304.1	23	18	29	40	101	43	1.07	0.71	1.2	1.67	3.67	1.76	0.993333	2.36667	1.2525	0.00656297	0.0469787
XM_038055297.1	453	383	133	575	692	437	21.05	15.01	5.52	23.99	25.15	17.86	13.86	22.3333	0.6883	0.00656439	0.0469787
XM_038069739.1	55	62	32	19	32	9	2.56	2.43	1.33	0.79	1.16	0.37	2.10667	0.773333	-1.4458	0.00658011	0.0470641
XM_038055013.1	76	74	84	41	47	28	3.53	2.9	3.49	1.71	1.71	1.14	3.30667	1.52	-1.1213	0.00659442	0.0471203
XM_038070055.1	974	1161	1276	561	727	712	45.26	45.49	52.96	23.41	26.43	29.09	47.9033	26.31	-0.8645	0.00659555	0.0471203
XM_038058831.1	142	237	132	53	148	55	6.6	9.29	5.48	2.21	5.38	2.25	7.12333	3.28	-1.1189	0.00660008	0.0471255
XM_038055067.1	218	237	248	369	400	398	10.13	9.29	10.29	15.4	14.54	16.26	9.90333	15.4	0.6369	0.00662576	0.0472818
XM_038056988.1	177	158	83	68	97	60	8.23	6.19	3.45	2.84	3.53	2.45	5.95667	2.94	-1.0187	0.0066351	0.0473213
XM_038066112.1	422	425	612	220	247	298	19.61	16.65	25.4	9.18	8.98	12.18	20.5533	10.1133	-1.0231	0.00664504	0.0473649
XM_038068084.1	5855	6868	5944	10740	8985	9097	272.08	269.1	246.72	448.14	326.6	371.74	262.633	382.16	0.5411	0.00665582	0.0474136
XM_038055611.1	49	50	47	18	30	18	2.28	1.96	1.95	0.75	1.09	0.74	2.06333	0.86	-1.2626	0.00665949	0.0474136
XM_038051095.1	33	56	51	18	19	20	1.53	2.19	2.12	0.75	0.69	0.82	1.94667	0.753333	-1.3696	0.00669242	0.0476208
XM_038057547.1	200	214	251	109	145	122	9.29	8.38	10.42	4.55	5.27	4.99	9.36333	4.93667	-0.9235	0.00671414	0.047748
XM_038054940.1	151	259	108	93	117	59	7.02	10.15	4.48	3.88	4.25	2.41	7.21667	3.51333	-1.0385	0.00672116	0.0477706
XM_038055342.1	405	413	358	504	651	669	18.82	16.18	14.86	21.03	23.66	27.34	16.62	24.01	0.5307	0.00672742	0.0477878
XM_038057906.1	36	34	44	16	18	11	1.67	1.33	1.83	0.67	0.65	0.45	1.61	0.59	-1.4483	0.00677094	0.0480434
XM_038068602.1	775	868	800	404	562	539	36.01	34.01	33.21	16.86	20.43	22.03	34.41	19.7733	-0.7993	0.00677114	0.0480434
XM_038060915.1	54	130	57	112	216	130	2.51	5.09	2.37	4.67	7.85	5.31	3.32333	5.94333	0.8386	0.00678414	0.0481082
XM_038067327.1	40	59	30	66	98	72	1.86	2.31	1.25	2.75	3.56	2.94	1.80667	3.08333	0.7712	0.00680198	0.0482072
XM_038059205.1	1005	915	1072	621	530	573	46.7	35.85	44.5	25.91	19.27	23.41	42.35	22.8633	-0.8893	0.00681487	0.048271
XM_038059262.1	171	136	81	74	79	28	7.95	5.33	3.36	3.09	2.87	1.14	5.54667	2.36667	-1.2288	0.00683412	0.0483798
XM_038055370.1	386	424	256	452	686	422	17.94	16.61	10.63	18.86	24.94	17.24	15.06	20.3467	0.4341	0.00686179	0.048548
XM_038066458.1	109	161	113	190	228	192	5.07	6.31	4.69	7.93	8.29	7.85	5.35667	8.02333	0.5829	0.00688623	0.0486932
XM_038069166.1	49	38	15	8	9	14	2.28	1.49	0.62	0.33	0.33	0.57	1.46333	0.41	-1.8356	0.00690022	0.0487645
XM_038061259.1	185	146	109	242	249	207	8.6	5.72	4.52	10.1	9.05	8.46	6.28	9.20333	0.5514	0.00692802	0.048933
XM_038054837.1	161	177	131	76	130	69	7.48	6.94	5.44	3.17	4.73	2.82	6.62	3.57333	-0.8896	0.00694618	0.0490335
XM_038068645.1	4110	4347	4232	6204	6532	7088	190.99	170.32	175.66	258.87	237.43	289.64	178.99	261.98	0.5496	0.00697366	0.0491995
XM_038062520.1	20	19	16	3	9	1	0.93	0.74	0.66	0.13	0.33	0.04	0.776667	0.166667	-2.2203	0.0070011	0.0493651
XM_038065731.1	2807	3021	146	8622	12228	10970	130.44	118.37	6.06	359.77	444.48	448.27	84.9567	417.507	2.297	0.00705668	0.0497288
XM_038065326.1	127	121	83	44	81	56	5.9	4.74	3.45	1.84	2.94	2.29	4.69667	2.35667	-0.9949	0.00709774	0.0499898
XM_038050605.1	501	447	418	304	327	224	23.28	17.51	17.35	12.68	11.89	9.15	19.38	11.24	-0.7859	0.00711879	0.0501097
XM_038055959.1	133	101	122	177	224	232	6.18	3.96	5.06	7.39	8.14	9.48	5.06667	8.33667	0.7184	0.00714127	0.0502395
XM_038056696.1	585	620	477	832	827	778	27.18	24.29	19.8	34.72	30.06	31.79	23.7567	32.19	0.4383	0.00717206	0.0504275
XM_038058043.1	58	74	83	35	39	29	2.7	2.9	3.45	1.46	1.42	1.19	3.01667	1.35667	-1.1529	0.00717972	0.0504528
XM_038049559.1	16	32	12	23	77	53	0.74	1.25	0.5	0.96	2.8	2.17	0.83	1.97667	1.2519	0.00728744	0.0511809
XM_038054972.1	147	164	101	219	251	165	6.83	6.43	4.19	9.14	9.12	6.74	5.81667	8.33333	0.5187	0.00729978	0.0512386
XM_038047030.1	120	93	66	40	47	52	5.58	3.64	2.74	1.67	1.71	2.12	3.98667	1.83333	-1.1207	0.00740932	0.0519781
XM_038053763.1	306	334	172	151	204	137	14.22	13.09	7.14	6.3	7.42	5.6	11.4833	6.44	-0.8344	0.00741977	0.0520221
XM_038048537.1	0	0	0	1	70	5	0	0	0	0.04	2.54	0.2	0.001	0.926667	9.8559	0.00747474	0.0523698
XM_038048665.1	63	42	60	93	115	118	2.93	1.65	2.49	3.88	4.18	4.82	2.35667	4.29333	0.8654	0.00747779	0.0523698
XM_038052618.1	4076	4946	6627	8363	9943	10736	189.41	193.79	275.06	348.96	361.42	438.71	219.42	383.03	0.8038	0.00748229	0.0523718
XM_038064068.1	5	0	4	16	12	21	0.23	0	0.17	0.67	0.44	0.86	0.133333	0.656667	2.3001	0.00755102	0.0528231
XM_038061957.1	116	120	136	40	93	61	5.39	4.7	5.64	1.67	3.38	2.49	5.24333	2.51333	-1.0609	0.0075555	0.0528247
XM_038052499.1	1023	1334	762	1155	2126	1348	47.54	52.27	31.63	48.19	77.28	55.08	43.8133	60.1833	0.458	0.00757186	0.0528852
XM_038055735.1	184	201	76	79	79	73	8.55	7.88	3.15	3.3	2.87	2.98	6.52667	3.05	-1.0975	0.00757629	0.0528852
XM_038047210.1	52	49	59	27	27	18	2.42	1.92	2.45	1.13	0.98	0.74	2.26333	0.95	-1.2524	0.00757691	0.0528852
XM_038071220.1	105	80	50	29	59	19	4.88	3.13	2.08	1.21	2.14	0.78	3.36333	1.37667	-1.2887	0.00760163	0.053028
XM_038051167.1	10	5	2	0	0	0	0.46	0.2	0.08	0	0	0	0.246667	0.001	-7.9464	0.00761158	0.0530408
XM_038058263.1	407	500	308	245	249	255	18.91	19.59	12.78	10.22	9.05	10.42	17.0933	9.89667	-0.7884	0.00761235	0.0530408
XM_038069020.1	334	370	186	397	792	325	15.52	14.5	7.72	16.57	28.79	13.28	12.58	19.5467	0.6358	0.00761626	0.0530408
XM_038064744.1	2418	2163	2547	1070	1514	1598	112.36	84.75	105.72	44.65	55.03	65.3	100.943	54.9933	-0.8762	0.00763846	0.0531655
XM_038058659.1	2102	2398	1534	1320	1706	1175	97.68	93.96	63.67	55.08	62.01	48.01	85.1033	55.0333	-0.6289	0.0076537	0.0532418
XM_038055584.1	82	56	44	19	43	20	3.81	2.19	1.83	0.79	1.56	0.82	2.61	1.05667	-1.3045	0.00766964	0.0533228
XM_038051261.1	1523	1664	1356	2021	2379	2026	70.77	65.2	56.28	84.33	86.47	82.79	64.0833	84.53	0.3995	0.00767877	0.0533565
XM_038067627.1	56	60	29	4	30	16	2.6	2.35	1.2	0.17	1.09	0.65	2.05	0.636667	-1.687	0.00769163	0.0534021
XM_038064633.1	108	112	55	51	56	27	5.02	4.39	2.28	2.13	2.04	1.1	3.89667	1.75667	-1.1494	0.00769392	0.0534021
XM_038056607.1	69	54	29	104	126	62	3.21	2.12	1.2	4.34	4.58	2.53	2.17667	3.81667	0.8102	0.00771024	0.0534629
XM_038058800.1	581	743	252	821	1132	617	27	29.11	10.46	34.26	41.15	25.21	22.19	33.54	0.596	0.00771244	0.0534629
XM_038054180.1	78	139	115	42	85	41	3.62	5.45	4.77	1.75	3.09	1.68	4.61333	2.17333	-1.0859	0.00771558	0.0534629
XM_038059842.1	1000	973	892	1311	1450	1699	46.47	38.12	37.02	54.7	52.71	69.43	40.5367	58.9467	0.5402	0.0077436	0.0536271
XM_038057678.1	85	98	1	386	607	556	3.95	3.84	0.04	16.11	22.06	22.72	2.61	20.2967	2.9591	0.00779028	0.0539033
XM_038051012.1	368	549	295	205	354	153	17.1	21.51	12.24	8.55	12.87	6.25	16.95	9.22333	-0.8779	0.00779215	0.0539033
XM_038059690.1	235	377	229	171	144	157	10.92	14.77	9.51	7.14	5.23	6.42	11.7333	6.26333	-0.9056	0.00783477	0.054168
XM_038070329.1	307	434	131	403	917	336	14.27	17	5.44	16.82	33.33	13.73	12.2367	21.2933	0.7992	0.00784739	0.0542102
XM_038050139.1	331	383	135	435	730	316	15.38	15.01	5.6	18.15	26.53	12.91	11.9967	19.1967	0.6782	0.0078496	0.0542102
XM_038059437.1	246	264	132	104	176	85	11.43	10.34	5.48	4.34	6.4	3.47	9.08333	4.73667	-0.9393	0.00786582	0.0542921
XM_038053613.1	559	628	559	871	937	800	25.98	24.61	23.2	36.34	34.06	32.69	24.5967	34.3633	0.4824	0.00787396	0.0543181
XM_038059240.1	11	24	7	32	74	18	0.51	0.94	0.29	1.34	2.69	0.74	0.58	1.59	1.4549	0.00791117	0.0545176
XM_038071242.1	352	451	265	433	604	491	16.36	17.67	11	18.07	21.95	20.06	15.01	20.0267	0.416	0.00791165	0.0545176
XM_038061396.1	1858	2031	1794	1334	1410	955	86.34	79.58	74.46	55.66	51.25	39.02	80.1267	48.6433	-0.72	0.00792365	0.0545518
XM_038066997.1	177	163	97	179	299	214	8.23	6.39	4.03	7.47	10.87	8.74	6.21667	9.02667	0.5381	0.00792539	0.0545518
XM_038047759.1	11	17	22	3	7	0	0.51	0.67	0.91	0.13	0.25	0	0.696667	0.126667	-2.4594	0.00796052	0.0547633
XM_038051962.1	28264	42718	34058	15824	28011	21376	1313.43	1673.77	1413.63	660.28	1018.17	873.5	1466.94	850.65	-0.7862	0.0079882	0.0549233
XM_038063816.1	76	75	115	39	32	47	3.53	2.94	4.77	1.63	1.16	1.92	3.74667	1.57	-1.2548	0.00800224	0.0549894
XM_038052924.1	151	219	94	168	370	253	7.02	8.58	3.9	7.01	13.45	10.34	6.5	10.2667	0.6595	0.00801101	0.0550193
XM_038058300.1	262	230	87	311	378	281	12.18	9.01	3.61	12.98	13.74	11.48	8.26667	12.7333	0.6232	0.00801798	0.0550367
XM_038071078.1	223	218	173	253	376	301	10.36	8.54	7.18	10.56	13.67	12.3	8.69333	12.1767	0.4861	0.00802633	0.0550636
XM_038055549.1	235	255	160	231	424	393	10.92	9.99	6.64	9.64	15.41	16.06	9.18333	13.7033	0.5774	0.00803971	0.055125
XM_038057503.1	137	129	89	68	82	51	6.37	5.05	3.69	2.84	2.98	2.08	5.03667	2.63333	-0.9356	0.0080726	0.0552866
XM_038057625.1	92	104	59	38	65	24	4.28	4.07	2.45	1.59	2.36	0.98	3.6	1.64333	-1.1314	0.00807574	0.0552866
XM_038071266.1	152	143	94	75	86	25	7.06	5.6	3.9	3.13	3.13	1.02	5.52	2.42667	-1.1857	0.00807662	0.0552866
XM_038064472.1	51	103	39	43	263	175	2.37	4.04	1.62	1.79	9.56	7.15	2.67667	6.16667	1.2041	0.00811145	0.0554657
XM_038058847.1	787	740	480	821	1245	815	36.57	28.99	19.92	34.26	45.25	33.3	28.4933	37.6033	0.4002	0.00811171	0.0554657
XM_038054637.1	53	51	43	26	22	18	2.46	2	1.78	1.08	0.8	0.74	2.08	0.873333	-1.252	0.00812161	0.0555029
XM_038064965.1	0	4	1	12	8	14	0	0.16	0.04	0.5	0.29	0.57	0.0666667	0.453333	2.7655	0.00815958	0.0557043
XM_038046817.1	134	157	134	87	89	69	6.23	6.15	5.56	3.63	3.24	2.82	5.98	3.23	-0.8886	0.00816004	0.0557043
XM_038059988.1	291	488	281	471	844	414	13.52	19.12	11.66	19.65	30.68	16.92	14.7667	22.4167	0.6022	0.00816843	0.0557309
XM_038051384.1	15	7	2	0	1	0	0.7	0.27	0.08	0	0.04	0	0.35	0.0133333	-4.7142	0.00819342	0.0558707
XM_038061244.1	376	294	306	67	308	40	17.47	11.52	12.7	2.8	11.2	1.63	13.8967	5.21	-1.4154	0.00820037	0.0558811
XM_038054848.1	1839	2185	3009	1006	1275	1506	85.46	85.61	124.89	41.98	46.35	61.54	98.6533	49.9567	-0.9817	0.00820393	0.0558811
XM_038057534.1	66	70	34	26	32	20	3.07	2.74	1.41	1.08	1.16	0.82	2.40667	1.02	-1.2385	0.00821634	0.055935
XM_038060684.1	771	736	607	923	1071	1166	35.83	28.84	25.19	38.51	38.93	47.65	29.9533	41.6967	0.4772	0.00827748	0.0563204
XM_038069030.1	64	112	46	30	49	25	2.97	4.39	1.91	1.25	1.78	1.02	3.09	1.35	-1.1946	0.00830533	0.0564491
XM_038062848.1	579	574	260	664	1159	519	26.91	22.49	10.79	27.71	42.13	21.21	20.0633	30.35	0.5971	0.00830547	0.0564491
XM_038069961.1	167	193	86	251	229	222	7.76	7.56	3.57	10.47	8.32	9.07	6.29667	9.28667	0.5606	0.00833194	0.056598
XM_038055266.1	773	1156	0	16587	28764	14698	35.92	45.29	0	692.12	1045.55	600.61	27.07	779.427	4.8476	0.0083448	0.0566544
XM_038058569.1	93	118	33	27	54	21	4.32	4.62	1.37	1.13	1.96	0.86	3.43667	1.31667	-1.3841	0.0083641	0.0567428
XM_038048780.1	7	10	11	1	2	0	0.33	0.39	0.46	0.04	0.07	0	0.393333	0.0366667	-3.4232	0.00836695	0.0567428
XM_038068134.1	38	58	52	13	33	18	1.77	2.27	2.16	0.54	1.2	0.74	2.06667	0.826667	-1.3219	0.00843586	0.0571789
XM_038048941.1	294	323	202	178	189	147	13.66	12.66	8.38	7.43	6.87	6.01	11.5667	6.77	-0.7727	0.00847167	0.0573904
XM_038066218.1	271	319	331	177	187	178	12.59	12.5	13.74	7.39	6.8	7.27	12.9433	7.15333	-0.8555	0.00851671	0.0576377
XM_038065292.1	156	175	104	77	115	61	7.25	6.86	4.32	3.21	4.18	2.49	6.14333	3.29333	-0.8995	0.00851746	0.0576377
XM_038058889.1	657	730	441	365	534	267	30.53	28.6	18.3	15.23	19.41	10.91	25.81	15.1833	-0.7654	0.00857965	0.058027
XM_038053148.1	42124	43211	225	279933	334979	340172	1957.5	1693.09	9.34	11680.6	12176.2	13900.6	1219.98	12585.8	3.3669	0.00862826	0.058324
XM_038061958.1	521	573	274	217	401	155	24.21	22.45	11.37	9.05	14.58	6.33	19.3433	9.98667	-0.9538	0.00863971	0.0583697
XM_038066537.1	155	148	135	198	256	241	7.2	5.8	5.6	8.26	9.31	9.85	6.2	9.14	0.5599	0.00875427	0.0591116
XM_038060362.1	4508	4979	3827	6397	7066	5086	209.49	195.09	158.85	266.92	256.84	207.83	187.81	243.863	0.3768	0.00877048	0.0591889
XM_038053990.1	675	795	387	319	543	270	31.37	31.15	16.06	13.31	19.74	11.03	26.1933	14.6933	-0.834	0.00882538	0.059527
XM_038061934.1	20	9	24	41	57	43	0.93	0.35	1	1.71	2.07	1.76	0.76	1.84667	1.2809	0.00885118	0.0596687
XM_038063525.1	472	558	508	710	823	851	21.93	21.86	21.09	29.63	29.92	34.77	21.6267	31.44	0.5398	0.00889181	0.0599101
XM_038054661.1	128	158	79	64	74	64	5.95	6.19	3.28	2.67	2.69	2.62	5.14	2.66	-0.9503	0.00892872	0.0601261
XM_038056700.1	1089	1298	373	491	606	275	50.61	50.86	15.48	20.49	22.03	11.24	38.9833	17.92	-1.1213	0.00894598	0.0602098
XM_038069085.1	368	523	137	172	221	94	17.1	20.49	5.69	7.18	8.03	3.84	14.4267	6.35	-1.1839	0.0089686	0.0603294
XM_038062597.1	382	368	311	443	595	535	17.75	14.42	12.91	18.48	21.63	21.86	15.0267	20.6567	0.4591	0.00904385	0.060779
XM_038058808.1	290	359	275	386	497	558	13.48	14.07	11.41	16.11	18.07	22.8	12.9867	18.9933	0.5485	0.00904648	0.060779
XM_038068208.1	283	354	363	197	218	183	13.15	13.87	15.07	8.22	7.92	7.48	14.03	7.87333	-0.8335	0.00905056	0.060779
XM_038048892.1	512	430	233	490	806	527	23.79	16.85	9.67	20.45	29.3	21.54	16.77	23.7633	0.5029	0.00905501	0.060779
XM_038067874.1	30	14	23	64	66	33	1.39	0.55	0.95	2.67	2.4	1.35	0.963333	2.14	1.1515	0.00906621	0.0608214
XM_038058685.1	633	712	236	274	377	172	29.42	27.9	9.8	11.43	13.7	7.03	22.3733	10.72	-1.0615	0.00916571	0.0614278
XM_038067288.1	31	38	13	8	13	5	1.44	1.49	0.54	0.33	0.47	0.2	1.15667	0.333333	-1.7949	0.00916648	0.0614278
XM_038053811.1	417	440	316	198	358	197	19.38	17.24	13.12	8.26	13.01	8.05	16.58	9.77333	-0.7625	0.00919892	0.0616119
XM_038054428.1	610	807	758	351	482	476	28.35	31.62	31.46	14.65	17.52	19.45	30.4767	17.2067	-0.8247	0.00920495	0.0616191
XM_038052706.1	398	418	448	498	843	814	18.5	16.38	18.59	20.78	30.64	33.26	17.8233	28.2267	0.6633	0.00921926	0.0616235
XM_038067035.1	487	420	307	569	688	494	22.63	16.46	12.74	23.74	25.01	20.19	17.2767	22.98	0.4116	0.00921986	0.0616235
XM_038057344.1	139	151	12	268	273	181	6.46	5.92	0.5	11.18	9.92	7.4	4.29333	9.5	1.1458	0.00922048	0.0616235
XM_038050771.1	656	1046	978	440	694	480	30.48	40.98	40.59	18.36	25.23	19.61	37.35	21.0667	-0.8261	0.00923189	0.0616666
XM_038047345.1	87	85	60	39	49	36	4.04	3.33	2.49	1.63	1.78	1.47	3.28667	1.62667	-1.0147	0.00924679	0.061733
XM_038052251.1	50	52	39	14	29	21	2.32	2.04	1.62	0.58	1.05	0.86	1.99333	0.83	-1.264	0.00926218	0.0617843
XM_038062062.1	86	105	3	315	373	408	4	4.11	0.12	13.14	13.56	16.67	2.74333	14.4567	2.3977	0.00926441	0.0617843
XM_038068950.1	165	171	98	53	117	71	7.67	6.7	4.07	2.21	4.25	2.9	6.14667	3.12	-0.9783	0.00927736	0.0618375
XM_038059901.1	137	156	98	69	99	63	6.37	6.11	4.07	2.88	3.6	2.57	5.51667	3.01667	-0.8708	0.00928798	0.061875
XM_038051438.1	8	6	2	0	0	0	0.37	0.24	0.08	0	0	0	0.23	0.001	-7.8455	0.00931793	0.0620413
XM_038058065.1	601	872	476	369	542	357	27.93	34.17	19.76	15.4	19.7	14.59	27.2867	16.5633	-0.7202	0.00934817	0.0622094
XM_038063806.1	20	38	14	9	7	5	0.93	1.49	0.58	0.38	0.25	0.2	1	0.276667	-1.8538	0.00935799	0.0622414
XM_038054382.1	277	333	140	128	197	97	12.87	13.05	5.81	5.34	7.16	3.96	10.5767	5.48667	-0.9469	0.00938352	0.0623779
XM_038066083.1	3430	3771	1633	1786	2261	1030	159.39	147.75	67.78	74.52	82.19	42.09	124.973	66.2667	-0.9153	0.00941561	0.0625577
XM_038047045.1	85	97	49	44	43	28	3.95	3.8	2.03	1.84	1.56	1.14	3.26	1.51333	-1.1071	0.00942112	0.0625609
XM_038062265.1	2802	4224	3261	1298	2984	1925	130.21	165.5	135.35	54.16	108.47	78.66	143.687	80.43	-0.8371	0.00943715	0.0626339
XM_038050554.1	1573	1785	2169	1023	1273	1065	73.1	69.94	90.03	42.69	46.27	43.52	77.69	44.16	-0.815	0.00950345	0.0630403
XM_038060434.1	123	138	0	1325	1880	976	5.72	5.41	0	55.29	68.34	39.88	3.71	54.5033	3.8769	0.00957322	0.0634692
XM_038055721.1	147	222	80	75	103	29	6.83	8.7	3.32	3.13	3.74	1.19	6.28333	2.68667	-1.2257	0.00962805	0.0637987
XM_038058494.1	43	46	26	82	84	49	2	1.8	1.08	3.42	3.05	2	1.62667	2.82333	0.7955	0.00965384	0.0639355
XM_038068866.1	196	221	54	83	76	42	9.11	8.66	2.24	3.46	2.76	1.72	6.67	2.64667	-1.3335	0.00967143	0.0640178
XM_038048476.1	485	588	4	2523	4491	3464	22.54	23.04	0.17	105.28	163.24	141.55	15.25	136.69	3.164	0.00968107	0.0640476
XM_038049767.1	86	144	71	44	47	58	4	5.64	2.95	1.84	1.71	2.37	4.19667	1.97333	-1.0886	0.00969261	0.0640898
XM_038052021.1	94	101	63	29	51	51	4.37	3.96	2.61	1.21	1.85	2.08	3.64667	1.71333	-1.0898	0.00973313	0.0643235
XM_038050459.1	79	64	29	88	122	97	3.67	2.51	1.2	3.67	4.43	3.96	2.46	4.02	0.7085	0.00974399	0.064361
XM_038058166.1	887	1129	456	425	683	235	41.22	44.24	18.93	17.73	24.83	9.6	34.7967	17.3867	-1.001	0.00980776	0.0647479
XM_038071153.1	2728	2915	2628	3714	4221	4285	126.77	114.22	109.08	154.97	153.43	175.1	116.69	161.167	0.4659	0.00988949	0.0652528
XM_038067440.1	76	162	0	726	2230	1045	3.53	6.35	0	30.29	81.06	42.7	3.29333	51.35	3.9627	0.00994151	0.0655612
XM_038063308.1	885	954	761	1089	1315	1447	41.13	37.38	31.59	45.44	47.8	59.13	36.7	50.79	0.4688	0.00994923	0.0655774
XM_038048663.1	593	674	509	747	1391	658	27.56	26.41	21.13	31.17	50.56	26.89	25.0333	36.2067	0.5324	0.00996893	0.0656506
XM_038057244.1	276	307	331	125	225	185	12.83	12.03	13.74	5.22	8.18	7.56	12.8667	6.98667	-0.881	0.0099709	0.0656506
XM_038062090.1	678	692	524	873	935	843	31.51	27.11	21.75	36.43	33.99	34.45	26.79	34.9567	0.3839	0.00998083	0.0656693
XM_038050089.1	32	47	22	5	18	13	1.49	1.84	0.91	0.21	0.65	0.53	1.41333	0.463333	-1.609	0.00998432	0.0656693
XM_038057855.1	585	681	342	347	411	214	27.18	26.68	14.2	14.48	14.94	8.74	22.6867	12.72	-0.8347	0.0100087	0.0657664
XM_038048848.1	2845	4321	1953	1422	2790	940	132.21	169.3	81.06	59.34	101.41	38.41	127.523	66.3867	-0.9418	0.0100097	0.0657664
XM_038051891.1	72	91	45	16	57	18	3.35	3.57	1.87	0.67	2.07	0.74	2.93	1.16	-1.3368	0.0100273	0.0658474
XM_038063980.1	77	78	38	36	19	26	3.58	3.06	1.58	1.5	0.69	1.06	2.74	1.08333	-1.3387	0.0100586	0.066018
XM_038056864.1	5466	6069	6289	9204	8770	10722	254.01	237.79	261.04	384.05	318.78	438.14	250.947	380.323	0.5998	0.0100812	0.0661212
XM_038061282.1	510	708	414	268	510	205	23.7	27.74	17.18	11.18	18.54	8.38	22.8733	12.7	-0.8488	0.0100849	0.0661212
XM_038064372.1	210	318	125	301	390	303	9.76	12.46	5.19	12.56	14.18	12.38	9.13667	13.04	0.5132	0.0101808	0.0667146
XM_038057419.1	146	212	71	66	104	38	6.78	8.31	2.95	2.75	3.78	1.55	6.01333	2.69333	-1.1588	0.0102038	0.0668299
XM_038062801.1	175	190	128	257	259	214	8.13	7.44	5.31	10.72	9.41	8.74	6.96	9.62333	0.4674	0.0102161	0.0668753
XM_038066505.1	587	588	425	339	446	303	27.28	23.04	17.64	14.15	16.21	12.38	22.6533	14.2467	-0.6691	0.0102324	0.0669469
XM_038066456.1	755	747	439	440	487	311	35.08	29.27	18.22	18.36	17.7	12.71	27.5233	16.2567	-0.7596	0.010259	0.067048
XM_038068982.1	317	404	514	521	725	1317	14.73	15.83	21.33	21.74	26.35	53.82	17.2967	33.97	0.9738	0.0102616	0.067048
XM_038063885.1	1198	1310	1122	1973	1645	1867	55.67	51.33	46.57	82.33	59.79	76.29	51.19	72.8033	0.5081	0.0102641	0.067048
XM_038055140.1	13	29	4	4	2	1	0.6	1.14	0.17	0.17	0.07	0.04	0.636667	0.0933333	-2.7701	0.0102828	0.0671353
XM_038068446.1	182	148	2	794	724	1183	8.46	5.8	0.08	33.13	26.32	48.34	4.78	35.93	2.9101	0.0103393	0.0674688
XM_038047364.1	322	348	209	395	498	348	14.96	13.64	8.67	16.48	18.1	14.22	12.4233	16.2667	0.3889	0.0103876	0.0677485
XM_038060148.1	117	119	79	137	191	158	5.44	4.66	3.28	5.72	6.94	6.46	4.46	6.37333	0.515	0.0105035	0.0684684
XM_038064071.1	24062	23128	2015	63399	65008	58979	1118.16	906.2	83.64	2645.42	2362.98	2410.09	702.667	2472.83	1.8153	0.0105244	0.0685686
XM_038053632.1	175	197	53	64	80	54	8.13	7.72	2.2	2.67	2.91	2.21	6.01667	2.59667	-1.2123	0.010621	0.0691618
XM_038065453.1	313	306	143	391	370	413	14.55	11.99	5.94	16.32	13.45	16.88	10.8267	15.55	0.5223	0.0106834	0.0695314
XM_038071099.1	11	22	4	30	35	29	0.51	0.86	0.17	1.25	1.27	1.19	0.513333	1.23667	1.2685	0.0107084	0.0696581
XM_038056546.1	65	82	32	87	107	116	3.02	3.21	1.33	3.63	3.89	4.74	2.52	4.08667	0.6975	0.0107177	0.0696822
XM_038052757.1	69	49	43	27	33	13	3.21	1.92	1.78	1.13	1.2	0.53	2.30333	0.953333	-1.2727	0.0107284	0.0697152
XM_038055167.1	168	169	236	264	400	403	7.81	6.62	9.8	11.02	14.54	16.47	8.07667	14.01	0.7946	0.0107472	0.0698007
XM_038054006.1	641	731	359	376	424	284	29.79	28.64	14.9	15.69	15.41	11.61	24.4433	14.2367	-0.7798	0.0107718	0.0699236
XM_038068066.1	944	1119	614	545	776	459	43.87	43.84	25.49	22.74	28.21	18.76	37.7333	23.2367	-0.6994	0.010778	0.0699279
XM_038071241.1	145	137	65	69	70	28	6.74	5.37	2.7	2.88	2.54	1.14	4.93667	2.18667	-1.1748	0.0108378	0.0702788
XM_038050425.1	241	367	75	69	171	39	11.2	14.38	3.11	2.88	6.22	1.59	9.56333	3.56333	-1.4243	0.0108628	0.0703876
XM_038062312.1	339	316	245	184	230	174	15.75	12.38	10.17	7.68	8.36	7.11	12.7667	7.71667	-0.7263	0.0108659	0.0703876
XM_038054501.1	778	852	729	484	681	438	36.15	33.38	30.26	20.2	24.75	17.9	33.2633	20.95	-0.667	0.0109317	0.0707653
XM_038064475.1	921	944	963	1349	1429	1698	42.8	36.99	39.97	56.29	51.94	69.39	39.92	59.2067	0.5686	0.0109356	0.0707653
XM_038068240.1	33	70	37	11	24	22	1.53	2.74	1.54	0.46	0.87	0.9	1.93667	0.743333	-1.3815	0.0109451	0.0707904
XM_038067960.1	210	212	105	88	95	106	9.76	8.31	4.36	3.67	3.45	4.33	7.47667	3.81667	-0.9701	0.0109823	0.0709939
XM_038046575.1	305	337	268	385	502	427	14.17	13.2	11.12	16.06	18.25	17.45	12.83	17.2533	0.4274	0.0110917	0.0716441
XM_038052208.1	1458	1651	2157	1271	809	761	67.75	64.69	89.53	53.03	29.41	31.1	73.99	37.8467	-0.9672	0.0110944	0.0716441
XM_038063472.1	812	918	726	1243	1153	1146	37.73	35.97	30.13	51.87	41.91	46.83	34.61	46.87	0.4375	0.0111617	0.0720408
XM_038065830.1	58	49	36	73	114	67	2.7	1.92	1.49	3.05	4.14	2.74	2.03667	3.31	0.7006	0.0112475	0.0725573
XM_038068129.1	213	290	211	308	387	379	9.9	11.36	8.76	12.85	14.07	15.49	10.0067	14.1367	0.4985	0.0112674	0.0726479
XM_038051933.1	1310	1557	1301	2060	2070	1884	60.88	61.01	54	85.96	75.24	76.99	58.63	79.3967	0.4374	0.0113064	0.0728617
XM_038047091.1	65	36	43	18	32	13	3.02	1.41	1.78	0.75	1.16	0.53	2.07	0.813333	-1.3477	0.0113251	0.0729439
XM_038060273.1	120	133	226	311	425	247	5.58	5.21	9.38	12.98	15.45	10.09	6.72333	12.84	0.9334	0.0113548	0.0730973
XM_038047041.1	233	234	144	273	393	237	10.83	9.17	5.98	11.39	14.29	9.68	8.66	11.7867	0.4447	0.0114021	0.0733639
XM_038047436.1	325	345	268	183	252	187	15.1	13.52	11.12	7.64	9.16	7.64	13.2467	8.14667	-0.7013	0.011436	0.0735445
XM_038056060.1	6639	6474	4366	7679	8240	7943	308.51	253.66	181.22	320.42	299.52	324.58	247.797	314.84	0.3455	0.0114638	0.0736847
XM_038065832.1	44	57	43	23	22	22	2.04	2.23	1.78	0.96	0.8	0.9	2.01667	0.886667	-1.1855	0.0114874	0.0737986
XM_038050886.1	26	30	18	7	10	9	1.21	1.18	0.75	0.29	0.36	0.37	1.04667	0.34	-1.6222	0.0114942	0.0738041
XM_038058778.1	6	4	4	0	0	0	0.28	0.16	0.17	0	0	0	0.203333	0.001	-7.6677	0.0115434	0.0740818
XM_038051579.1	24	45	43	69	102	59	1.12	1.76	1.78	2.88	3.71	2.41	1.55333	3	0.9496	0.0115635	0.0741189
XM_038060741.1	736	958	588	444	689	404	34.2	37.54	24.41	18.53	25.04	16.51	32.05	20.0267	-0.6784	0.0115728	0.0741189
XM_038069163.1	213	294	155	119	184	101	9.9	11.52	6.43	4.97	6.69	4.13	9.28333	5.26333	-0.8187	0.0115776	0.0741189
XM_038067978.1	28	31	21	13	10	5	1.3	1.21	0.87	0.54	0.36	0.2	1.12667	0.366667	-1.6195	0.0115776	0.0741189
XM_038066196.1	767	836	620	454	537	501	35.64	32.76	25.73	18.94	19.52	20.47	31.3767	19.6433	-0.6757	0.011579	0.0741189
XM_038069290.1	489	556	212	160	368	84	22.72	21.79	8.8	6.68	13.38	3.43	17.77	7.83	-1.1824	0.0116188	0.0743354
XM_038063968.1	223	250	134	241	413	259	10.36	9.8	5.56	10.06	15.01	10.58	8.57333	11.8833	0.471	0.0116627	0.0745777
XM_038070188.1	270	295	178	179	153	101	12.55	11.56	7.39	7.47	5.56	4.13	10.5	5.72	-0.8763	0.0116867	0.0746612
XM_038052260.1	2299	2761	2833	3524	4302	5002	106.83	108.18	117.59	147.04	156.37	204.4	110.867	169.27	0.6105	0.0116878	0.0746612
XM_038046783.1	1992	3195	2488	3312	6261	3068	92.57	125.19	103.27	138.2	227.58	125.37	107.01	163.717	0.6135	0.0117292	0.0748874
XM_038046595.1	1909	2014	1958	2805	2797	3711	88.71	78.91	81.27	117.04	101.67	151.64	82.9633	123.45	0.5734	0.0117614	0.0750544
XM_038066632.1	2453	2530	1959	1668	1803	1338	113.99	99.13	81.31	69.6	65.54	54.68	98.1433	63.2733	-0.6333	0.0117806	0.0751381
XM_038056833.1	92	117	69	48	51	52	4.28	4.58	2.86	2	1.85	2.12	3.90667	1.99	-0.9732	0.0117997	0.0751903
XM_038063060.1	1	5	0	0	38	19	0.05	0.2	0	0	1.38	0.78	0.0833333	0.72	3.111	0.011804	0.0751903
XM_038054974.1	68	93	50	34	49	26	3.16	3.64	2.08	1.42	1.78	1.06	2.96	1.42	-1.0597	0.0118069	0.0751903
XM_038057702.1	42	24	10	59	64	43	1.95	0.94	0.42	2.46	2.33	1.76	1.10333	2.18333	0.9847	0.0118226	0.0752518
XM_038063996.1	341	389	236	168	272	188	15.85	15.24	9.8	7.01	9.89	7.68	13.63	8.19333	-0.7343	0.0118301	0.0752609
XM_038058372.1	261	330	191	371	401	333	12.13	12.93	7.93	15.48	14.58	13.61	10.9967	14.5567	0.4046	0.0118488	0.0753417
XM_038055435.1	245	280	154	266	392	332	11.39	10.97	6.39	11.1	14.25	13.57	9.58333	12.9733	0.4369	0.0119118	0.0757031
XM_038066829.1	67	74	73	102	153	111	3.11	2.9	3.03	4.26	5.56	4.54	3.01333	4.78667	0.6677	0.0119219	0.0757284
XM_038068544.1	71	93	47	19	59	19	3.3	3.64	1.95	0.79	2.14	0.78	2.96333	1.23667	-1.2608	0.01194	0.0758047
XM_038065531.1	221	276	120	126	139	89	10.27	10.81	4.98	5.26	5.05	3.64	8.68667	4.65	-0.9016	0.0119478	0.0758156
XM_038052279.1	259	205	261	379	391	462	12.04	8.03	10.83	15.81	14.21	18.88	10.3	16.3	0.6622	0.0119927	0.0760617
XM_038056958.1	602	643	697	329	307	451	27.97	25.19	28.93	13.73	11.16	18.43	27.3633	14.44	-0.9222	0.0120069	0.0761128
XM_038048084.1	827	988	358	968	1437	913	38.43	38.71	14.86	40.39	52.23	37.31	30.6667	43.31	0.498	0.0120506	0.0763515
XM_038067111.1	423	525	260	266	295	192	19.66	20.57	10.79	11.1	10.72	7.85	17.0067	9.89	-0.7821	0.012072	0.0764477
XM_038069650.1	977	968	772	1208	1390	1142	45.4	37.93	32.04	50.41	50.53	46.67	38.4567	49.2033	0.3555	0.0120872	0.0764928
XM_038057037.1	1632	1761	1762	2635	2547	2736	75.84	69	73.13	109.95	92.58	111.8	72.6567	104.777	0.5282	0.0120914	0.0764928
XM_038060549.1	363	424	194	124	300	128	16.87	16.61	8.05	5.17	10.9	5.23	13.8433	7.1	-0.9633	0.0121376	0.0767459
XM_038056327.1	59	54	5	91	108	79	2.74	2.12	0.21	3.8	3.93	3.23	1.69	3.65333	1.1122	0.012185	0.0770065
XM_038055219.1	55	74	54	114	104	90	2.56	2.9	2.24	4.76	3.78	3.68	2.56667	4.07333	0.6663	0.0121955	0.0770336
XM_038062124.1	113	115	82	123	197	170	5.25	4.51	3.4	5.13	7.16	6.95	4.38667	6.41333	0.5479	0.0122112	0.0770935
XM_038070439.1	2344	3539	2773	1730	2548	1295	108.93	138.66	115.1	72.19	92.62	52.92	120.897	72.5767	-0.7362	0.0122559	0.0773364
XM_038061821.1	506	536	513	750	674	1309	23.51	21	21.29	31.29	24.5	53.49	21.9333	36.4267	0.7319	0.0122819	0.0774614
XM_038053490.1	61	56	37	21	37	14	2.83	2.19	1.54	0.88	1.34	0.57	2.18667	0.93	-1.2334	0.0122945	0.0775015
XM_038056552.1	876	580	746	1882	942	1202	40.71	22.73	30.96	78.53	34.24	49.12	31.4667	53.9633	0.7782	0.0123077	0.0775455
XM_038060845.1	440	605	174	204	295	119	20.45	23.71	7.22	8.51	10.72	4.86	17.1267	8.03	-1.0928	0.0123461	0.0777482
XM_038070649.1	70	101	28	35	29	18	3.25	3.96	1.16	1.46	1.05	0.74	2.79	1.08333	-1.3648	0.0123934	0.0780061
XM_038047334.1	61	88	57	29	49	30	2.83	3.45	2.37	1.21	1.78	1.23	2.88333	1.40667	-1.0355	0.0124127	0.0780885
XM_038050903.1	720	1004	563	495	615	423	33.46	39.34	23.37	20.65	22.35	17.29	32.0567	20.0967	-0.6737	0.0124342	0.0781839
XM_038062567.1	73	66	49	84	136	94	3.39	2.59	2.03	3.51	4.94	3.84	2.67	4.09667	0.6176	0.0124556	0.0782791
XM_038061026.1	77	108	46	44	42	28	3.58	4.23	1.91	1.84	1.53	1.14	3.24	1.50333	-1.1078	0.0124627	0.0782841
XM_038070638.1	246	261	158	301	343	301	11.43	10.23	6.56	12.56	12.47	12.3	9.40667	12.4433	0.4036	0.0125098	0.0785401
XM_038056937.1	3024	3729	4222	2140	2386	2238	140.53	146.11	175.24	89.29	86.73	91.45	153.96	89.1567	-0.7881	0.0125839	0.078944
XM_038061897.1	111	157	131	63	103	67	5.16	6.15	5.44	2.63	3.74	2.74	5.58333	3.03667	-0.8786	0.0125868	0.078944
XM_038068517.1	487	522	527	692	817	913	22.63	20.45	21.87	28.87	29.7	37.31	21.65	31.96	0.5619	0.0126338	0.0791984
XM_038054358.1	42	58	24	68	75	76	1.95	2.27	1	2.84	2.73	3.11	1.74	2.89333	0.7336	0.0126716	0.0793733
XM_038065826.1	598	751	709	760	1307	1359	27.79	29.43	29.43	31.71	47.51	55.53	28.8833	44.9167	0.637	0.0126744	0.0793733
XM_038059533.1	3668	4065	3749	2363	2711	2553	170.45	159.27	155.61	98.6	98.54	104.32	161.777	100.487	-0.687	0.0127487	0.0797983
XM_038050375.1	7047	7633	9398	3595	4365	5729	327.47	299.08	390.08	150.01	158.66	234.11	338.877	180.927	-0.9054	0.0127811	0.0799605
XM_038052773.1	240	216	362	450	587	496	11.15	8.46	15.03	18.78	21.34	20.27	11.5467	20.13	0.8019	0.0127936	0.0799986
XM_038052172.1	124	154	62	51	88	38	5.76	6.03	2.57	2.13	3.2	1.55	4.78667	2.29333	-1.0616	0.0128933	0.0805814
XM_038061388.1	7	1	0	16	13	13	0.33	0.04	0	0.67	0.47	0.53	0.123333	0.556667	2.1743	0.0129056	0.0806178
XM_038054532.1	355	382	429	452	750	823	16.5	14.97	17.81	18.86	27.26	33.63	16.4267	26.5833	0.6945	0.0129302	0.080731
XM_038067250.1	129	177	65	73	72	45	5.99	6.94	2.7	3.05	2.62	1.84	5.21	2.50333	-1.0574	0.012953	0.080833
XM_038047094.1	43	74	56	113	117	78	2	2.9	2.32	4.72	4.25	3.19	2.40667	4.05333	0.7521	0.0129704	0.0808344
XM_038049381.1	610	761	546	810	997	834	28.35	29.82	22.66	33.8	36.24	34.08	26.9433	34.7067	0.3653	0.0129734	0.0808344
XM_038057551.1	52	78	92	112	152	166	2.42	3.06	3.82	4.67	5.53	6.78	3.1	5.66	0.8685	0.0129783	0.0808344
XM_038067678.1	24	28	24	41	46	72	1.12	1.1	1	1.71	1.67	2.94	1.07333	2.10667	0.9729	0.0129793	0.0808344
XM_038066415.1	75	83	54	40	39	33	3.49	3.25	2.24	1.67	1.42	1.35	2.99333	1.48	-1.0162	0.0130016	0.0809329
XM_038059231.1	8	15	7	0	3	1	0.37	0.59	0.29	0	0.11	0.04	0.416667	0.05	-3.0589	0.0130609	0.0812614
[truncated: 11,993 more rows]
